# Supplementary material for: Poly[[tetra­kis­(μ2-pyrazine N,N′-dioxide-κ2 O:O′)erbium(III)] tris­(perchlorate)]
Source: Acta Crystallogr Sect E Struct Rep Online. 2010 Aug 18;66(Pt 9):m1110–1. doi: 10.1107/S1600536810031843 (PMC3007994; doi:10.1107/S1600536810031843)
Supplement: Supplementary file 2 [file e-66-m1110-Isup2.hkl]

# 
# h,k,l, Fc-squared, Fo-squared, sigma(Fo-squared) and status flag 
# 
data_I
_shelx_title ' 07jb010m in I4(1)/acd' 
_shelx_refln_list_code          4 
_shelx_F_calc_maximum     1262.40 
_exptl_crystal_F_000      3576.00 
_reflns_d_resolution_high  0.6991 
 
loop_ 
 _symmetry_equiv_pos_as_xyz 
 'x, y, z' 
 '-y+1/4, x+3/4, z+1/4' 
 '-x, -y+1/2, z' 
 'y+1/4, -x+1/4, z+3/4' 
 'x, -y, -z+1/2' 
 '-x+1/2, y, -z' 
 'y+3/4, x+1/4, -z+1/4' 
 '-y+1/4, -x+1/4, -z+1/4' 
 'x+1/2, y+1/2, z+1/2' 
 '-y+3/4, x+5/4, z+3/4' 
 '-x+1/2, -y+1, z+1/2' 
 'y+3/4, -x+3/4, z+5/4' 
 'x+1/2, -y+1/2, -z+1' 
 '-x+1, y+1/2, -z+1/2' 
 'y+5/4, x+3/4, -z+3/4' 
 '-y+3/4, -x+3/4, -z+3/4' 
 '-x, -y, -z' 
 'y-1/4, -x-3/4, -z-1/4' 
 'x, y-1/2, -z' 
 '-y-1/4, x-1/4, -z-3/4' 
 '-x, y, z-1/2' 
 'x-1/2, -y, z' 
 '-y-3/4, -x-1/4, z-1/4' 
 'y-1/4, x-1/4, z-1/4' 
 '-x+1/2, -y+1/2, -z+1/2' 
 'y+1/4, -x-1/4, -z+1/4' 
 'x+1/2, y, -z+1/2' 
 '-y+1/4, x+1/4, -z-1/4' 
 '-x+1/2, y+1/2, z' 
 'x, -y+1/2, z+1/2' 
 '-y-1/4, -x+1/4, z+1/4' 
 'y+1/4, x+1/4, z+1/4' 
 
_cell_length_a    15.1777 
_cell_length_b    15.1777 
_cell_length_c    22.5094 
_cell_angle_alpha  90.000 
_cell_angle_beta   90.000 
_cell_angle_gamma  90.000 
 
_shelx_F_squared_multiplier     1.000 
 
loop_ 
 _refln_index_h 
 _refln_index_k 
 _refln_index_l 
 _refln_F_squared_calc 
 _refln_F_squared_meas 
 _refln_F_squared_sigma 
 _refln_observed_status 
   0   2   0   303324.31   289694.56   8211.81 o 
   2   2   0   391665.97   389035.69   6756.99 o 
   0   4   0  1593659.25  1252821.63  31899.83 o 
   2   4   0    17159.57    23185.27    231.20 o 
   4   4   0   109601.09    99946.13   1498.06 o 
   0   6   0   372460.41   402131.38   4096.88 o 
   2   6   0   511472.72   482778.13   4487.26 o 
   4   6   0   127134.21   132722.88   1213.46 o 
   6   6   0   251323.39   253381.03   3187.78 o 
   0   8   0   279997.44   257152.34   3860.37 o 
   2   8   0    78001.13    82040.94    657.52 o 
   4   8   0   132595.39   127023.79    992.87 o 
   6   8   0   142552.34   143479.41   1321.14 o 
   8   8   0   110942.78   107621.52   1447.63 o 
   0  10   0   205324.36   221377.38   2306.10 o 
   2  10   0   318888.03   330981.44   2410.64 o 
   4  10   0   165309.16   165293.28   1230.75 o 
   6  10   0   131888.33   136272.38   1273.37 o 
   8  10   0   105351.87   103768.85   1004.53 o 
  10  10   0    97016.95    90947.66   1281.79 o 
   0  12   0   153744.48   154040.56   1645.00 o 
   2  12   0   209024.50   221908.86   1646.39 o 
   4  12   0   219927.55   233833.88   2120.60 o 
   6  12   0   221194.64   222991.36   2076.87 o 
   8  12   0   135020.64   135315.09   1294.05 o 
  10  12   0   154414.78   153276.72   1464.11 o 
  12  12   0    74737.95    75109.08   1360.84 o 
   0  14   0   201820.97   214669.72   3242.97 o 
   2  14   0   146871.41   144316.53   1213.91 o 
   4  14   0   219211.41   225821.33   2066.54 o 
   6  14   0    68722.94    67756.12    712.29 o 
   8  14   0    97465.13    96991.50    979.57 o 
  10  14   0    76532.95    75882.39    807.98 o 
  12  14   0    80146.72    73907.02    805.81 o 
  14  14   0    70385.27    74485.44   1168.86 o 
   0  16   0    16677.09    15305.67    354.26 o 
   2  16   0    98561.58    95840.59   1098.10 o 
   4  16   0    69054.13    72711.36    770.28 o 
   6  16   0    93864.88    88650.20    912.27 o 
   8  16   0    72319.03    69864.43    759.52 o 
  10  16   0    94730.53    92169.72    969.80 o 
  12  16   0    59461.50    58998.48    690.32 o 
  14  16   0    62320.28    59363.29    709.77 o 
   0  18   0    52347.81    45362.00   1055.97 o 
   2  18   0    72069.58    76786.73    929.91 o 
   4  18   0    99410.66    94567.45   1119.30 o 
   6  18   0    44350.98    46586.86    556.76 o 
   8  18   0    87572.83    86189.20    921.63 o 
  10  18   0    54832.86    55168.07    706.70 o 
  12  18   0    64314.47    60717.89    725.24 o 
   0  20   0    24551.72    23646.75    694.31 o 
   2  20   0   113234.35   113551.46   1676.76 o 
   4  20   0    46063.16    46859.27    657.43 o 
   6  20   0    49919.52    45968.52    658.31 o 
   8  20   0    44732.14    44038.89    711.55 o 
   1   2   1        7.50      132.69      4.97 o 
   2   3   1      277.82       70.69      6.35 o 
   1   4   1    64036.90    66430.07    368.18 o 
   3   4   1    14362.20    18402.39    200.96 o 
   2   5   1    17734.67    19791.63    146.33 o 
   4   5   1    14440.45    11617.61    100.47 o 
   1   6   1    24283.59    27647.16    165.42 o 
   3   6   1     3995.91     3513.46     43.61 o 
   5   6   1     2847.99     3489.64     52.10 o 
   2   7   1        8.83       16.57      6.97 o 
   4   7   1      935.94      880.79     30.09 o 
   6   7   1     2349.49     2332.79     42.76 o 
   1   8   1    42835.61    38212.63    222.15 o 
   3   8   1       18.34      118.42     15.61 o 
   5   8   1       55.51       39.47     10.17 o 
   7   8   1     6513.85     6407.64     83.19 o 
   2   9   1     4220.81     3714.67     41.31 o 
   4   9   1     1368.61     1597.04     31.29 o 
   6   9   1       58.60       63.22     13.62 o 
   8   9   1     1675.54     1241.90     40.04 o 
   1  10   1     1240.54     1690.83     28.90 o 
   3  10   1     6202.86     5591.13     56.62 o 
   5  10   1     1699.18     1664.75     41.97 o 
   7  10   1    17939.18    17040.42    165.57 o 
   9  10   1     1390.56     1286.33     44.14 o 
   2  11   1     2010.93     2273.05     34.81 o 
   4  11   1       91.49      104.82     13.59 o 
   6  11   1      570.93      453.05     29.49 o 
   8  11   1     1098.65      856.37     40.54 o 
  10  11   1      932.12      659.16     39.22 o 
   1  12   1    28771.41    29191.82    250.12 o 
   3  12   1    13024.35    13523.38    120.66 o 
   5  12   1       15.18       62.11     18.58 o 
   7  12   1     1191.89      990.45     43.58 o 
   9  12   1       21.18       38.64     22.14 o 
  11  12   1      165.06      107.80     26.69 o 
   2  13   1     3657.18     2968.04     50.44 o 
   4  13   1     1669.83     1639.96     47.36 o 
   6  13   1     2656.97     2451.04     69.18 o 
   8  13   1      725.45      606.93     38.38 o 
  10  13   1       37.69       52.17     24.61 o 
  12  13   1      915.33      859.77     48.47 o 
   1  14   1      799.60      854.75     31.68 o 
   3  14   1      384.19      402.28     30.21 o 
   5  14   1     9258.13     9181.05    126.74 o 
   7  14   1       27.33       40.04     23.32 o 
   9  14   1     5650.97     5369.55     96.87 o 
  11  14   1     1745.88     1797.27     61.98 o 
  13  14   1      493.30      437.03     41.74 o 
   2  15   1     1317.92     1592.57     48.07 o 
   4  15   1     4987.56     4485.78     79.67 o 
   6  15   1      574.52      495.92     37.14 o 
   8  15   1     4444.85     3801.47     82.41 o 
  10  15   1       89.59       79.16     27.54 o 
  12  15   1     1845.93     1852.26     67.23 o 
  14  15   1      387.57      349.70     40.45 o 
   1  16   1     4590.10     4361.61     93.18 o 
   3  16   1     1105.42     1074.88     46.78 o 
   5  16   1     1660.82     1629.98     56.19 o 
   7  16   1      412.06      379.79     36.09 o 
   9  16   1      188.39      156.32     31.33 o 
  11  16   1      430.06      354.57     39.30 o 
  13  16   1      282.41      264.87     38.49 o 
   2  17   1      325.24      221.16     34.80 o 
   4  17   1       19.63       29.72     22.21 o 
   6  17   1       42.70       85.57     27.65 o 
   8  17   1     1025.64      970.20     56.48 o 
  10  17   1     1235.41     1282.89     62.55 o 
  12  17   1      334.62      238.48     39.03 o 
   1  18   1      128.23      307.25     47.10 o 
   3  18   1      460.74      662.18     49.96 o 
   5  18   1        5.57       25.54     30.11 o 
   7  18   1        2.05       53.99     28.44 o 
   9  18   1      475.15      481.70     43.70 o 
  11  18   1        2.49       18.60     34.20 o 
   2  19   1      493.39      644.90     60.15 o 
   4  19   1      157.85      255.69     38.87 o 
   6  19   1      471.97      491.28     50.84 o 
   8  19   1      254.24      249.11     38.88 o 
  10  19   1      233.72      291.91     41.60 o 
   1  20   1       56.45      207.54     49.53 o 
   3  20   1      175.13      442.39     52.12 o 
   5  20   1      485.82      767.63     58.24 o 
   7  20   1       18.00      -11.61     37.16 o 
   2  21   1      205.65      324.37     56.93 o 
   4  21   1       24.78       79.00     48.50 o 
   1   1   2   260321.33   266283.09   2115.08 o 
   0   2   2        3.43      -20.34     20.34 o 
   1   3   2    46591.02    53826.20    305.89 o 
   3   3   2    41445.39    46083.06    571.55 o 
   0   4   2      217.44      -41.91     41.91 o 
   2   4   2    17658.87    18573.26    173.29 o 
   1   5   2   169597.28   177882.53    938.15 o 
   3   5   2    72655.69    72655.91    416.02 o 
   5   5   2   178161.13   208297.86   1968.37 o 
   0   6   2      794.96      189.17     17.01 o 
   2   6   2    89912.92    94339.86    522.49 o 
   4   6   2       56.08       -7.86      7.86 o 
   1   7   2   155639.58   162498.84    845.98 o 
   3   7   2   211226.25   231915.64   1365.99 o 
   5   7   2   160213.38   148426.80    876.23 o 
   7   7   2   209125.44   242108.19   2046.25 o 
   0   8   2     5332.71     4888.66     68.58 o 
   2   8   2     7272.70     7849.12     66.22 o 
   4   8   2     1325.27     1356.70     26.58 o 
   6   8   2        0.46       -9.60      9.60 o 
   1   9   2    81681.81    86981.20    473.29 o 
   3   9   2    67689.84    68373.47    388.17 o 
   5   9   2   137301.92   152518.53    883.91 o 
   7   9   2    66520.63    62272.16    459.45 o 
   9   9   2   104194.70   110027.39   1058.02 o 
   0  10   2     4663.43     4986.36     89.86 o 
   2  10   2     1221.99      764.73     22.17 o 
   4  10   2      284.26      276.52     16.93 o 
   6  10   2     3869.13     3641.22     63.53 o 
   8  10   2     1078.69      768.97     36.73 o 
   1  11   2    46078.91    49010.39    294.25 o 
   3  11   2   124620.41   131660.02    756.28 o 
   5  11   2    59113.04    59066.63    429.09 o 
   7  11   2   121604.47   128507.06    862.46 o 
   9  11   2    28623.34    27876.65    248.17 o 
  11  11   2    92967.07    94445.06    953.09 o 
   0  12   2     1157.71     1119.56     39.98 o 
   2  12   2    11230.09    11804.62    106.27 o 
   4  12   2     3513.33     3188.92     58.60 o 
   6  12   2     3214.18     2994.36     63.34 o 
   8  12   2     6649.81     6392.76     98.13 o 
  10  12   2      475.18      446.21     35.99 o 
   1  13   2    45847.62    46783.60    350.82 o 
   3  13   2    48185.47    49172.03    359.73 o 
   5  13   2    99080.59   101679.08    703.05 o 
   7  13   2    25700.95    25257.14    233.44 o 
   9  13   2    80829.14    80920.99    591.88 o 
  11  13   2    14977.18    14000.38    169.06 o 
  13  13   2    53445.14    51160.53    602.99 o 
   0  14   2     2351.42     2145.75     62.97 o 
   2  14   2     1973.49     1880.54     42.88 o 
   4  14   2     1138.52     1163.42     47.58 o 
   6  14   2     6793.73     6526.70    101.10 o 
   8  14   2       11.20       30.10     23.60 o 
  10  14   2       81.51       36.52     25.77 o 
  12  14   2     3404.26     3117.52     80.07 o 
   1  15   2    38113.14    37218.07    327.01 o 
   3  15   2    79025.48    81571.23    583.73 o 
   5  15   2    46629.29    46913.05    376.13 o 
   7  15   2    61337.81    60882.29    471.30 o 
   9  15   2    26446.74    26089.05    255.33 o 
  11  15   2    49115.08    47206.16    402.14 o 
  13  15   2    16402.08    14981.98    191.38 o 
  15  15   2    34214.46    32510.25    460.57 o 
   0  16   2     7831.56     7765.68    152.60 o 
   2  16   2     1299.13     1064.79     53.58 o 
   4  16   2      272.77      226.28     27.82 o 
   6  16   2       93.45       94.34     26.75 o 
   8  16   2     1367.41     1228.58     57.17 o 
  10  16   2       74.15       25.05     28.43 o 
  12  16   2      416.90      518.13     44.57 o 
  14  16   2     1137.59     1169.30     65.00 o 
   1  17   2    29671.59    29320.24    305.55 o 
   3  17   2    37124.54    36420.69    362.87 o 
   5  17   2    63568.43    65898.28    506.88 o 
   7  17   2    29689.35    29175.49    279.46 o 
   9  17   2    67886.72    68796.08    542.10 o 
  11  17   2    27250.55    25740.23    270.67 o 
  13  17   2    47224.11    47314.98    438.29 o 
   0  18   2      754.52      910.69    122.23 o 
   2  18   2      641.15      547.86     46.54 o 
   4  18   2       23.01       59.22     31.68 o 
   6  18   2      833.14      628.46     44.02 o 
   8  18   2       40.75       36.61     28.94 o 
  10  18   2       83.41      103.04     34.19 o 
  12  18   2      205.41      149.62     40.75 o 
   1  19   2    32357.47    30604.54    405.13 o 
   3  19   2    48970.52    50585.87    480.50 o 
   5  19   2    36835.64    35432.21    392.15 o 
   7  19   2    41223.25    40851.20    407.89 o 
   9  19   2    31493.60    30598.38    328.39 o 
   0  20   2      744.43      455.41     79.30 o 
   2  20   2       56.52      120.10     46.61 o 
   4  20   2      390.45      466.26     50.12 o 
   6  20   2     1972.42     2163.02     84.98 o 
   8  20   2      283.50      391.24     52.51 o 
   1  21   2    46307.14    49149.14    590.63 o 
   3  21   2    48263.16    50351.40    606.02 o 
   5  21   2    47437.42    49874.86    519.59 o 
   1   2   3     3494.02     3869.20     33.06 o 
   2   3   3    21530.29    22777.41    137.18 o 
   1   4   3     2295.56     1823.82     21.96 o 
   3   4   3    22746.12    22444.97    188.07 o 
   2   5   3    13661.05    13124.13    100.49 o 
   4   5   3     2085.31     2256.14     27.01 o 
   1   6   3    48194.04    39737.24    228.89 o 
   3   6   3      360.10       34.11      6.84 o 
   5   6   3     2928.86     2397.00     43.60 o 
   2   7   3    23707.38    22671.10    140.97 o 
   4   7   3     1614.19     1361.76     23.57 o 
   6   7   3     3203.10     3115.20     52.08 o 
   1   8   3      337.98       81.87     10.63 o 
   3   8   3     3924.79     2182.86     31.16 o 
   5   8   3    11752.91    10446.16    113.49 o 
   7   8   3       45.44       59.96     13.20 o 
   2   9   3     8342.50     9529.18     78.70 o 
   4   9   3     1082.86      885.54     34.96 o 
   6   9   3     1445.59     1348.67     34.38 o 
   8   9   3    14976.28    14753.96    149.80 o 
   1  10   3    51849.75    50223.22    297.79 o 
   3  10   3     7996.03     6917.71     72.43 o 
   5  10   3     4914.10     4113.35     59.34 o 
   7  10   3      908.63     1012.67     39.36 o 
   9  10   3     1269.67      902.20     41.72 o 
   2  11   3     8630.46     7548.25     72.27 o 
   4  11   3      319.50      328.44     19.59 o 
   6  11   3      146.22      106.20     20.39 o 
   8  11   3      234.66      172.51     24.66 o 
  10  11   3     1970.82     2012.83     57.24 o 
   1  12   3      634.58      718.64     25.41 o 
   3  12   3     2031.62     1914.49     39.60 o 
   5  12   3     6253.78     6042.87     89.20 o 
   7  12   3     2223.25     1840.36     52.14 o 
   9  12   3     3921.35     2973.19     68.11 o 
  11  12   3        0.84       33.84     23.45 o 
   2  13   3      888.89      934.34     31.30 o 
   4  13   3     8261.15     7823.74    101.02 o 
   6  13   3      750.90     1158.43     45.99 o 
   8  13   3     1426.64     1042.42     48.58 o 
  10  13   3      806.86      754.45     44.54 o 
  12  13   3      167.94      250.44     33.18 o 
   1  14   3    11929.76    12848.07    127.75 o 
   3  14   3     4807.41     4943.88    100.03 o 
   5  14   3       41.86       81.44     23.74 o 
   7  14   3       28.98       55.11     24.21 o 
   9  14   3      129.24      152.91     29.50 o 
  11  14   3       17.96       15.36     25.68 o 
  13  14   3        0.71      -19.04     27.38 o 
   2  15   3      702.16      636.41     36.26 o 
   4  15   3      509.83      576.50     36.19 o 
   6  15   3       39.90       -6.14     22.36 o 
   8  15   3       46.59        5.83     24.74 o 
  10  15   3     3449.95     3046.78     77.55 o 
  12  15   3      258.67      321.79     37.73 o 
  14  15   3     1049.09     1008.77     57.31 o 
   1  16   3      716.81      733.54     47.73 o 
   3  16   3       16.47       17.03     21.86 o 
   5  16   3     3959.29     3706.07     79.56 o 
   7  16   3      297.39      265.36     32.56 o 
   9  16   3       78.11       50.78     28.02 o 
  11  16   3      357.59      318.73     38.10 o 
  13  16   3      149.69      113.39     34.65 o 
   2  17   3      685.92      508.47     43.55 o 
   4  17   3      584.41      429.39     35.89 o 
   6  17   3     3049.58     2388.94     69.00 o 
   8  17   3      152.90      296.15     35.89 o 
  10  17   3     1311.68     1169.72     59.20 o 
  12  17   3      246.54      264.34     38.90 o 
   1  18   3      988.71     1045.52     72.29 o 
   3  18   3      399.73      601.58     49.04 o 
   5  18   3        1.60       34.84     30.77 o 
   7  18   3       54.86        3.28     27.47 o 
   9  18   3       56.69      -24.77     28.13 o 
  11  18   3        4.16      -32.06     32.06 o 
   2  19   3      152.19      145.73     41.71 o 
   4  19   3      225.48      180.04     37.89 o 
   6  19   3      136.08      120.48     38.60 o 
   8  19   3     1970.40     1916.65     71.03 o 
  10  19   3     1274.35     1373.45     68.51 o 
   1  20   3      266.55      491.10     59.03 o 
   3  20   3      551.41      854.49     64.76 o 
   5  20   3      248.38      206.57     41.92 o 
   7  20   3     2929.84     3365.57    103.62 o 
   2  21   3       71.74       80.00     46.39 o 
   4  21   3        0.67       -8.25     41.95 o 
   0   0   4   397310.22   449022.44   8071.30 o 
   0   2   4    71692.72    70931.84    589.21 o 
   2   2   4  1503571.13  1307286.63  14599.37 o 
   1   3   4      169.11      -14.03     14.03 o 
   0   4   4   514383.44   491755.72   5193.98 o 
   2   4   4   192004.95   199615.72   1043.48 o 
   4   4   4   396504.97   387786.06   2912.82 o 
   1   5   4     2906.89     2610.45     35.07 o 
   3   5   4     1576.55     1794.95     32.61 o 
   0   6   4   118195.66   132259.17    978.95 o 
   2   6   4   294110.00   281341.25   1472.11 o 
   4   6   4   190811.19   199962.91   1079.65 o 
   6   6   4   121582.85   115844.70   1039.08 o 
   1   7   4      111.64       13.75      8.96 o 
   3   7   4     1443.58     1867.70     29.36 o 
   5   7   4       18.91       -8.06      8.06 o 
   0   8   4   499560.38   506449.56   4065.35 o 
   2   8   4   205775.70   221741.58   1198.91 o 
   4   8   4   304688.66   317809.94   1705.49 o 
   6   8   4   123039.95   126516.87    758.62 o 
   8   8   4   148144.11   150290.22   1391.37 o 
   1   9   4     7398.84     6564.17     63.37 o 
   3   9   4     4848.85     5393.61     56.70 o 
   5   9   4        1.81      -10.27     10.27 o 
   7   9   4     4081.72     3552.57     62.42 o 
   0  10   4   100765.47   105956.93    811.54 o 
   2  10   4   187782.30   186264.02    998.95 o 
   4  10   4   164620.89   163847.00    925.24 o 
   6  10   4   147113.34   150054.02    984.80 o 
   8  10   4   159889.45   163327.09   1075.17 o 
  10  10   4   143168.95   139206.56   1325.86 o 
   1  11   4     2080.86     2387.17     38.04 o 
   3  11   4     1248.05      988.57     28.98 o 
   5  11   4     1508.64     1135.02     36.91 o 
   7  11   4     2277.84     1976.07     63.01 o 
   9  11   4        0.53       20.38     21.12 o 
   0  12   4   131828.50   127583.14   1020.52 o 
   2  12   4   176621.84   186564.39   1031.48 o 
   4  12   4    93204.52    93335.35    604.14 o 
   6  12   4    93085.53    91648.25    640.24 o 
   8  12   4    74901.66    71227.57    522.38 o 
  10  12   4   121170.06   120023.41    832.25 o 
  12  12   4   114618.81   118197.69   1177.29 o 
   1  13   4     1477.33      983.31     31.13 o 
   3  13   4      825.44      894.55     34.88 o 
   5  13   4      202.27      295.49     29.33 o 
   7  13   4     3281.49     2933.83     67.38 o 
   9  13   4      295.69      285.38     31.90 o 
  11  13   4       15.81       12.39     25.03 o 
   0  14   4   164487.78   184384.13   1604.54 o 
   2  14   4   132660.72   134707.34    828.07 o 
   4  14   4   172791.31   179177.44   1142.26 o 
   6  14   4   109343.83   111064.86    771.30 o 
   8  14   4   137890.78   135005.05    926.52 o 
  10  14   4    81465.62    81745.88    608.73 o 
  12  14   4    97426.45    90243.73    672.60 o 
  14  14   4    42660.71    43475.85    549.30 o 
   1  15   4     3947.79     3410.57     67.80 o 
   3  15   4     1580.69     1336.19     48.78 o 
   5  15   4     9725.62     9452.77    126.60 o 
   7  15   4     2870.35     2616.82     68.82 o 
   9  15   4      180.21      173.50     31.13 o 
  11  15   4      676.17      558.53     43.56 o 
  13  15   4     1738.97     1643.43     67.78 o 
   0  16   4   109972.74   104610.09   1323.17 o 
   2  16   4   156548.69   161594.25   1191.60 o 
   4  16   4    78205.00    77950.90    553.99 o 
   6  16   4   101943.37    99308.86    712.20 o 
   8  16   4    55480.68    54345.95    441.26 o 
  10  16   4    84708.44    81827.41    623.08 o 
  12  16   4    76159.66    80769.29    626.50 o 
  14  16   4    50243.05    44487.32    434.83 o 
   1  17   4       75.23       77.86     30.29 o 
   3  17   4      503.90      379.24     39.45 o 
   5  17   4      425.70      369.33     36.06 o 
   7  17   4       15.44       28.77     27.03 o 
   9  17   4      670.33      733.13     48.58 o 
  11  17   4      738.81      742.09     51.26 o 
  13  17   4     1043.84     1066.36     63.26 o 
   0  18   4    93102.55    92448.77   1317.02 o 
   2  18   4    36854.82    36493.69    368.09 o 
   4  18   4    74178.65    68741.09    609.16 o 
   6  18   4    48058.50    48045.59    404.69 o 
   8  18   4    56963.61    53028.85    444.89 o 
  10  18   4    56982.61    56455.91    475.90 o 
   1  19   4     2558.20     2874.55    128.70 o 
   3  19   4     2578.67     2921.65     84.51 o 
   5  19   4        1.61        1.52     33.05 o 
   7  19   4        9.77       31.37     35.17 o 
   9  19   4       25.59       -9.38     33.22 o 
   0  20   4    61959.89    63798.87   1001.59 o 
   2  20   4    70189.27    69493.15    758.81 o 
   4  20   4    48892.34    49666.10    507.64 o 
   6  20   4    79255.63    79581.70    709.94 o 
   8  20   4    40087.72    40742.05    753.88 o 
   1  21   4      673.92      733.53     69.21 o 
   3  21   4      785.28     1219.24     87.89 o 
   1   2   5     7587.13     6991.70     51.09 o 
   2   3   5    27798.97    30474.19    190.45 o 
   1   4   5      515.63      343.97     11.66 o 
   3   4   5     2154.40     1766.21     28.02 o 
   2   5   5     5353.54     5846.98     50.62 o 
   4   5   5      684.38      356.11     12.14 o 
   1   6   5     9607.83    10476.91     80.99 o 
   3   6   5     9253.89    10486.74     77.85 o 
   5   6   5     1252.99     1587.19     24.05 o 
   2   7   5      533.59      490.13     15.66 o 
   4   7   5     2923.37     3645.66     39.85 o 
   6   7   5     3102.03     2721.70     35.55 o 
   1   8   5     6359.96     4517.12     50.13 o 
   3   8   5      720.85      839.34     21.30 o 
   5   8   5      369.68      238.90     16.63 o 
   7   8   5     1102.21     1176.53     31.12 o 
   2   9   5        1.53       35.00      9.08 o 
   4   9   5      845.38      803.68     20.58 o 
   6   9   5      308.57      300.50     19.08 o 
   8   9   5      280.53      305.32     25.72 o 
   1  10   5       96.03      312.16     16.10 o 
   3  10   5     9425.17     8475.16     78.76 o 
   5  10   5     2271.30     2118.08     42.67 o 
   7  10   5      827.04      629.49     33.72 o 
   9  10   5     1128.04      730.85     38.12 o 
   2  11   5      686.88      686.67     24.28 o 
   4  11   5     1084.97     1102.09     33.69 o 
   6  11   5     1490.07     1297.08     42.53 o 
   8  11   5      442.31      316.62     28.69 o 
  10  11   5      817.11      678.81     39.76 o 
   1  12   5    18326.79    18070.38    140.13 o 
   3  12   5     7338.95     7114.61     82.83 o 
   5  12   5     1641.68     1985.11     51.11 o 
   7  12   5     5480.21     5590.72     89.61 o 
   9  12   5      176.60      185.62     27.47 o 
  11  12   5       30.41       15.75     24.16 o 
   2  13   5     1124.11     1068.48     34.64 o 
   4  13   5      202.37      211.08     24.52 o 
   6  13   5     1650.31     1300.99     48.27 o 
   8  13   5      381.01      281.04     31.52 o 
  10  13   5      189.20      149.93     28.35 o 
  12  13   5     1787.47     1767.91     62.24 o 
   1  14   5      851.55      883.50     33.82 o 
   3  14   5     4087.99     3906.43     81.49 o 
   5  14   5      188.70      237.30     28.66 o 
   7  14   5     5369.15     4768.83     88.09 o 
   9  14   5      480.83      485.83     38.48 o 
  11  14   5     2244.37     2123.91     65.86 o 
  13  14   5     1068.90     1079.57     56.60 o 
   2  15   5       80.81       37.30     22.54 o 
   4  15   5      234.08      118.59     24.91 o 
   6  15   5      234.74      228.50     30.58 o 
   8  15   5     1731.76     1785.33     60.22 o 
  10  15   5      893.72      752.83     47.38 o 
  12  15   5      900.12      902.94     52.55 o 
  14  15   5       44.17       65.82     31.83 o 
   1  16   5      699.05      663.13     43.90 o 
   3  16   5     1579.32     1390.24     56.26 o 
   5  16   5        7.07       10.53     23.81 o 
   7  16   5     1813.08     1812.47     60.93 o 
   9  16   5     1186.92     1062.16     55.11 o 
  11  16   5     1026.99     1036.31     56.68 o 
  13  16   5      501.25      435.80     45.76 o 
   2  17   5      794.40      893.80     53.89 o 
   4  17   5      894.66     1120.54     53.25 o 
   6  17   5     1536.54     1586.48     60.29 o 
   8  17   5      210.71      282.30     35.63 o 
  10  17   5      782.66      833.53     51.97 o 
  12  17   5      900.83     1113.01     62.81 o 
   1  18   5     1584.31     1725.12     80.92 o 
   3  18   5       23.68       16.82     27.77 o 
   5  18   5      992.21     1006.79     59.67 o 
   7  18   5      146.45      168.26     33.20 o 
   9  18   5        4.66       35.29     29.09 o 
  11  18   5      515.02      617.21     51.77 o 
   2  19   5      378.39      452.06     51.21 o 
   4  19   5      495.78      401.90     45.37 o 
   6  19   5     3439.71     3944.32    106.84 o 
   8  19   5       48.73       74.61     34.89 o 
   1  20   5       48.47      109.73     41.20 o 
   3  20   5        0.15        5.63     37.04 o 
   5  20   5      728.68      959.94     64.84 o 
   7  20   5      976.03      903.52     65.84 o 
   2  21   5       59.31       85.87     42.76 o 
   4  21   5     1718.63     2333.94    107.41 o 
   1   1   6    20809.38    23391.61    214.18 o 
   0   2   6   105507.58    99799.46    803.22 o 
   1   3   6   111468.13   118768.28    690.27 o 
   3   3   6   294785.50   301766.28   2270.07 o 
   0   4   6    41946.38    37809.45    327.52 o 
   2   4   6     1205.05     1750.15     30.19 o 
   1   5   6    97463.90   102947.42    593.37 o 
   3   5   6   107559.33   115756.54    635.98 o 
   5   5   6   168871.36   186139.53   1366.88 o 
   0   6   6     5207.39     6438.35     85.13 o 
   2   6   6    52824.18    50162.83    299.79 o 
   4   6   6     5215.30     5644.24     52.86 o 
   1   7   6   144090.08   155981.67    891.00 o 
   3   7   6   212639.38   225567.13   1220.48 o 
   5   7   6    86660.52    87268.92    464.82 o 
   7   7   6   119848.45   133141.92   1097.09 o 
   0   8   6    24341.48    26398.86    245.17 o 
   2   8   6       96.63       24.37     10.47 o 
   4   8   6     2909.20     2817.44     37.50 o 
   6   8   6       11.15       -8.76      8.76 o 
   1   9   6   115424.54   118814.72    679.42 o 
   3   9   6    73664.22    76045.30    441.25 o 
   5   9   6   158053.13   171776.27    946.91 o 
   7   9   6    41938.40    40160.93    320.56 o 
   9   9   6   178448.42   190653.69   1757.54 o 
   0  10   6      634.36      269.34     24.08 o 
   2  10   6      853.70     1006.39     25.57 o 
   4  10   6     1777.84     1512.34     36.72 o 
   6  10   6     3315.44     3067.33     56.68 o 
   8  10   6      445.82      356.46     32.63 o 
   1  11   6    24626.66    24678.96    230.81 o 
   3  11   6    56507.47    57578.99    360.25 o 
   5  11   6    16034.15    15234.18    163.14 o 
   7  11   6    68225.91    72781.57    523.92 o 
   9  11   6    29803.09    29046.09    257.64 o 
  11  11   6   110596.92   113393.50   1121.08 o 
   0  12   6     3364.88     2393.42     81.84 o 
   2  12   6     5160.02     5174.92     66.58 o 
   4  12   6     3233.21     3002.34     56.74 o 
   6  12   6      711.23      577.51     35.22 o 
   8  12   6      124.33      110.62     25.74 o 
  10  12   6      703.24      677.17     41.88 o 
   1  13   6    94717.19    98830.21    620.33 o 
   3  13   6    57611.29    58704.41    427.00 o 
   5  13   6    89911.03    93145.61    652.92 o 
   7  13   6    24059.80    22863.85    219.46 o 
   9  13   6    89416.60    91393.14    658.94 o 
  11  13   6    29295.29    28912.35    274.15 o 
  13  13   6    47675.79    45486.49    554.60 o 
   0  14   6      220.26      252.58     35.26 o 
   2  14   6     3627.60     3385.79     64.32 o 
   4  14   6     2038.93     1801.31     51.51 o 
   6  14   6     1071.66      906.14     45.02 o 
   8  14   6      927.06     1013.41     49.84 o 
  10  14   6     1629.35     1363.03     57.07 o 
  12  14   6      130.89      107.51     30.45 o 
   1  15   6    58165.51    59536.66    459.05 o 
   3  15   6    75539.68    77572.59    579.47 o 
   5  15   6    30772.28    30366.50    272.17 o 
   7  15   6    68211.65    70198.90    531.29 o 
   9  15   6    27120.09    26628.77    260.87 o 
  11  15   6    83906.15    85467.11    645.20 o 
  13  15   6    18089.85    17092.20    208.70 o 
  15  15   6    37086.16    35926.61    575.02 o 
   0  16   6      547.82      481.26     57.16 o 
   2  16   6      281.73      150.60     30.95 o 
   4  16   6       61.80       17.86     24.63 o 
   6  16   6        1.21      -24.14     24.14 o 
   8  16   6      156.02      137.71     30.84 o 
  10  16   6       49.66       19.72     28.21 o 
  12  16   6      550.35      706.86     50.66 o 
  14  16   6       71.40      105.82     37.95 o 
   1  17   6    58411.93    59398.65    575.69 o 
   3  17   6    44066.39    43636.78    400.91 o 
   5  17   6    44557.54    43186.97    377.44 o 
   7  17   6    24044.39    22315.78    234.47 o 
   9  17   6    38508.20    37572.50    356.61 o 
  11  17   6    31989.18    31277.69    321.10 o 
   0  18   6      949.34     1149.72    152.26 o 
   2  18   6      288.56      338.61     41.80 o 
   4  18   6       86.57      111.95     34.24 o 
   6  18   6        8.19       50.66     30.38 o 
   8  18   6      128.41      187.40     35.25 o 
  10  18   6      779.39      646.30     52.02 o 
   1  19   6    44374.36    46291.54    545.95 o 
   3  19   6    50308.64    51570.34    489.25 o 
   5  19   6    31674.84    30824.13    403.15 o 
   7  19   6    48743.94    50791.86    499.24 o 
   9  19   6    25355.36    24058.93    272.49 o 
   0  20   6     1528.00     1618.39    127.73 o 
   2  20   6       55.66      130.36     43.66 o 
   4  20   6      157.52       14.46     40.07 o 
   6  20   6        1.32      -36.16     36.16 o 
   1  21   6    29523.32    29735.42    453.14 o 
   3  21   6    21497.25    19889.84    323.43 o 
   1   2   7    15323.34    14412.42     96.63 o 
   2   3   7    23375.28    24109.33    162.55 o 
   1   4   7     7082.27     5189.49     48.17 o 
   3   4   7    15048.72    16851.98    112.23 o 
   2   5   7      756.31      900.38     23.35 o 
   4   5   7     6463.68     5209.59     49.59 o 
   1   6   7    36843.91    30423.81    197.61 o 
   3   6   7    17677.57    14564.63    109.06 o 
   5   6   7    24161.28    24172.73    152.21 o 
   2   7   7     6227.09     5732.58     58.75 o 
   4   7   7     1743.17     1466.66     30.71 o 
   6   7   7       76.23      151.97     10.16 o 
   1   8   7    31850.17    26304.35    181.84 o 
   3   8   7      108.39       32.09      8.40 o 
   5   8   7     7015.03     5714.65     65.48 o 
   7   8   7     5271.47     4647.09     64.45 o 
   2   9   7     2008.77     2051.92     34.99 o 
   4   9   7     2160.73     1858.22     31.36 o 
   6   9   7     8320.45     9415.66     91.95 o 
   8   9   7      209.22      129.05     20.74 o 
   1  10   7     4220.39     3350.05     48.48 o 
   3  10   7    17274.49    15979.15    132.76 o 
   5  10   7     3394.94     2887.08     48.91 o 
   7  10   7     5894.87     5152.64     80.93 o 
   9  10   7     1609.80     1292.09     54.17 o 
   2  11   7        6.93       47.04     13.74 o 
   4  11   7     4605.85     4508.61     62.47 o 
   6  11   7     3404.28     2484.66     56.77 o 
   8  11   7     7288.41     7470.02    105.52 o 
  10  11   7        7.37        8.40     22.35 o 
   1  12   7     8414.16     9009.91     90.90 o 
   3  12   7     2992.96     3130.56     56.15 o 
   5  12   7      418.92      371.21     29.46 o 
   7  12   7     4131.69     3755.44     74.20 o 
   9  12   7     3519.31     3678.07     76.74 o 
  11  12   7     5724.78     4845.49     92.67 o 
   2  13   7     4277.65     4464.42     67.13 o 
   4  13   7    12235.12    12158.31    141.30 o 
   6  13   7     4968.32     4121.60     80.41 o 
   8  13   7     3281.33     3492.52     75.58 o 
  10  13   7     3866.04     4099.96     85.69 o 
  12  13   7       89.01      178.52     31.41 o 
   1  14   7        1.12       34.60     19.60 o 
   3  14   7     6623.97     7260.60    113.04 o 
   5  14   7       16.74       39.31     23.95 o 
   7  14   7     4004.16     3837.00     97.03 o 
   9  14   7      124.44      157.20     29.15 o 
  11  14   7      162.48      329.64     36.72 o 
  13  14   7     3524.88     3849.18     90.59 o 
   2  15   7      550.78      479.34     35.73 o 
   4  15   7      583.64      348.90     32.79 o 
   6  15   7     1336.85      935.97     47.68 o 
   8  15   7      736.26      481.10     39.44 o 
  10  15   7        9.81      -13.05     25.29 o 
  12  15   7      231.15      321.59     38.35 o 
  14  15   7       25.06       13.94     32.55 o 
   1  16   7     1276.02     1303.22     60.93 o 
   3  16   7       33.20       71.16     27.09 o 
   5  16   7        1.46       71.05     28.29 o 
   7  16   7      711.61      719.29     44.83 o 
   9  16   7     1353.07     1291.24     60.38 o 
  11  16   7       91.51       99.09     31.43 o 
  13  16   7      425.22      478.60     47.46 o 
   2  17   7      185.98      199.40     36.60 o 
   4  17   7       22.87      116.41     32.48 o 
   6  17   7      188.10      356.32     38.00 o 
   8  17   7     1948.08     1530.88     66.46 o 
  10  17   7      212.63      230.48     36.85 o 
  12  17   7     2898.11     2956.53     86.93 o 
   1  18   7      477.98      415.20     50.14 o 
   3  18   7     1017.39     1115.02     61.97 o 
   5  18   7     2048.33     2447.61     79.88 o 
   7  18   7       37.54       30.34     30.15 o 
   9  18   7      346.26      352.99     42.86 o 
  11  18   7     3878.39     4403.04    118.54 o 
   2  19   7      190.70      189.08     43.51 o 
   4  19   7      628.98      654.44     55.54 o 
   6  19   7        5.64       12.09     34.33 o 
   8  19   7      222.42      190.83     40.66 o 
   1  20   7       19.21       82.43     40.46 o 
   3  20   7      195.32      369.22     52.56 o 
   5  20   7      512.28      315.85     56.40 o 
   7  20   7      309.29      279.29     81.86 o 
   2  21   7      122.25      205.10     47.82 o 
   0   0   8   317731.69   358517.25   9175.07 o 
   0   2   8   116559.23   111089.89    855.86 o 
   2   2   8   394833.94   411654.28   3086.80 o 
   1   3   8   113459.78   123891.77    705.13 o 
   0   4   8   243243.59   250064.77   1978.46 o 
   2   4   8   205635.63   208433.58   1141.54 o 
   4   4   8   210159.08   213127.23   1623.07 o 
   1   5   8    46825.69    47761.07    292.65 o 
   3   5   8      822.68      791.43     20.95 o 
   0   6   8   211216.89   230437.64   1834.87 o 
   2   6   8   452514.06   458621.59   2549.07 o 
   4   6   8   213507.59   224631.22   1239.78 o 
   6   6   8   343039.84   357516.28   2704.23 o 
   1   7   8     7702.19     8325.99     81.38 o 
   3   7   8      976.39     1215.87     25.67 o 
   5   7   8     1258.64      981.01     25.65 o 
   0   8   8   261440.86   256026.47   2045.93 o 
   2   8   8   186054.05   195683.66   1115.97 o 
   4   8   8   227769.23   228515.14   1267.61 o 
   6   8   8   183076.48   193960.50   1042.61 o 
   8   8   8   187711.78   187656.17   1622.96 o 
   1   9   8     3097.10     2847.86     52.13 o 
   3   9   8     3395.51     3808.02     48.46 o 
   5   9   8      299.83      389.82     19.09 o 
   7   9   8      893.01      726.05     32.42 o 
   0  10   8   110525.02   114519.34    959.76 o 
   2  10   8   114075.74   114327.88    678.10 o 
   4  10   8    96310.84    97464.98    574.23 o 
   6  10   8   108837.16   109222.35    717.18 o 
   8  10   8   109511.05   113184.93    771.77 o 
  10  10   8   123544.47   119737.47   1163.86 o 
   1  11   8       54.66       67.59     12.67 o 
   3  11   8       48.95       40.50     12.09 o 
   5  11   8     1292.96     1299.64     42.04 o 
   7  11   8      647.06      439.57     32.65 o 
   9  11   8     4222.26     3883.11     77.06 o 
   0  12   8   165190.91   160786.16   1331.31 o 
   2  12   8   147009.28   159096.06    964.17 o 
   4  12   8   149131.48   153028.45    978.02 o 
   6  12   8   150843.94   152064.30   1013.29 o 
   8  12   8   107000.60   107775.40    750.90 o 
  10  12   8   125091.69   123580.73    857.72 o 
  12  12   8    58007.46    58230.93    656.85 o 
   1  13   8    12222.91    11824.76    125.50 o 
   3  13   8     5627.45     4995.72     78.10 o 
   5  13   8     1566.72     1404.38     55.54 o 
   7  13   8     7394.38     7024.64    106.80 o 
   9  13   8      451.56      503.52     39.47 o 
  11  13   8      214.47      239.32     33.05 o 
   0  14   8   153997.30   167622.59   1686.69 o 
   2  14   8    68535.12    61035.14    471.84 o 
   4  14   8   113545.35   115735.16    793.00 o 
   6  14   8    59309.52    56449.97    451.33 o 
   8  14   8    80486.98    77947.06    578.69 o 
  10  14   8    96412.11    99070.88    719.41 o 
  12  14   8    68912.82    62442.37    502.17 o 
  14  14   8    69571.80    74909.20    837.06 o 
   1  15   8       54.64       34.17     24.20 o 
   3  15   8     1131.87     1057.48     49.02 o 
   5  15   8     1717.07     1888.24     60.88 o 
   7  15   8      212.84      159.08     32.60 o 
   9  15   8      195.05      234.13     33.81 o 
  11  15   8      316.99      289.03     37.57 o 
  13  15   8      613.69      574.06     47.29 o 
   0  16   8    82013.30    76035.43    900.47 o 
   2  16   8   100492.88   107697.25    862.34 o 
   4  16   8    79061.69    77939.15    613.93 o 
   6  16   8    87522.20    86873.79    659.21 o 
   8  16   8    61803.63    61328.88    522.93 o 
  10  16   8    86178.27    82922.34    652.19 o 
  12  16   8    46853.73    48632.14    426.24 o 
   1  17   8      764.41      758.18     55.28 o 
   3  17   8     1187.29     1085.11     58.15 o 
   5  17   8     1976.69     2092.40     72.30 o 
   7  17   8     1903.66     2030.58     75.29 o 
   9  17   8       28.51       -7.62     30.85 o 
  11  17   8      235.49      284.20     42.84 o 
   0  18   8   118912.36   130595.88   1775.83 o 
   2  18   8    73619.41    73639.49    697.73 o 
   4  18   8   108230.61   111400.68    912.56 o 
   6  18   8    55563.85    56313.71    508.55 o 
   8  18   8    75277.51    74736.44    626.18 o 
  10  18   8    63896.42    65852.82    576.61 o 
   1  19   8      171.55      234.15     47.50 o 
   3  19   8       47.55      141.05     40.72 o 
   5  19   8      533.26      489.35     54.16 o 
   7  19   8      136.59      140.46     42.94 o 
   9  19   8      663.62      698.90     84.57 o 
   0  20   8    43794.34    42245.34    734.37 o 
   2  20   8    79845.45    83598.77    831.54 o 
   4  20   8    45634.87    43836.00    486.36 o 
   6  20   8    58916.16    59694.30    620.91 o 
   1  21   8      259.00      374.87     85.03 o 
   1   2   9     2643.90     1487.04     25.61 o 
   2   3   9      176.03      413.56     13.04 o 
   1   4   9    10317.66     8573.80     66.95 o 
   3   4   9       18.63       84.05      8.35 o 
   2   5   9     7614.02     7347.84     64.70 o 
   4   5   9     6828.31     6391.23     59.09 o 
   1   6   9     6028.96     3932.78     45.81 o 
   3   6   9      260.24      109.30     10.81 o 
   5   6   9     7098.49     6819.20     64.18 o 
   2   7   9     1290.17     1151.54     25.29 o 
   4   7   9       11.57       37.50      8.54 o 
   6   7   9     4880.87     4821.72     54.15 o 
   1   8   9      457.08     1192.97     27.57 o 
   3   8   9     2542.81     1699.70     31.07 o 
   5   8   9     2247.31     2708.96     38.74 o 
   7   8   9    15530.74    14843.93    135.25 o 
   2   9   9       94.63       79.70     11.22 o 
   4   9   9     4630.11     5058.73     58.79 o 
   6   9   9    12712.16    11586.04    113.05 o 
   8   9   9      575.90      498.69     32.10 o 
   1  10   9    31483.42    28222.82    197.94 o 
   3  10   9     7288.74     6786.84     69.09 o 
   5  10   9    24788.84    24324.69    201.47 o 
   7  10   9      193.25      154.24     23.62 o 
   9  10   9     3285.19     3027.78     66.10 o 
   2  11   9      181.31      265.54     18.58 o 
   4  11   9       87.31       52.00     15.48 o 
   6  11   9      514.21      737.78     39.07 o 
   8  11   9    10991.06    12221.62    147.53 o 
  10  11   9     1953.17     1739.87     56.34 o 
   1  12   9      116.79       72.52     14.97 o 
   3  12   9       37.83       85.62     17.47 o 
   5  12   9     5428.46     4671.71     81.61 o 
   7  12   9      128.23       54.14     23.65 o 
   9  12   9    17415.07    16892.46    183.21 o 
  11  12   9      148.69       80.67     28.78 o 
   2  13   9      736.19      723.22     34.01 o 
   4  13   9     1260.32      870.12     42.61 o 
   6  13   9        8.42       69.15     24.20 o 
   8  13   9     1524.36     1209.32     53.71 o 
  10  13   9      507.43      379.02     37.48 o 
  12  13   9      605.14      558.99     43.27 o 
   1  14   9     7158.82     7591.09    111.25 o 
   3  14   9     4864.82     5191.69     86.65 o 
   5  14   9     1758.56     1706.90     58.78 o 
   7  14   9      118.42      194.45     31.04 o 
   9  14   9      524.12      472.10     39.61 o 
  11  14   9      769.56      779.64     49.94 o 
  13  14   9       39.65      114.08     35.01 o 
   2  15   9        1.65       18.80     23.23 o 
   4  15   9     1708.16     1498.76     57.44 o 
   6  15   9       25.11       29.27     26.24 o 
   8  15   9       65.94       55.21     27.58 o 
  10  15   9     1065.58      955.20     55.52 o 
  12  15   9       57.83       38.51     31.81 o 
  14  15   9      762.00      772.39     59.29 o 
   1  16   9       77.87      107.36     29.79 o 
   3  16   9     1847.17     1841.75     62.89 o 
   5  16   9        1.49       -0.99     27.25 o 
   7  16   9      663.92      614.29     46.33 o 
   9  16   9      841.38      863.08     54.42 o 
  11  16   9      567.86      521.53     49.24 o 
  13  16   9      126.31      131.75     41.05 o 
   2  17   9      165.59      136.59     34.44 o 
   4  17   9      372.22      423.14     43.29 o 
   6  17   9       57.61       40.15     30.49 o 
   8  17   9      148.71      131.23     34.91 o 
  10  17   9      389.92      363.42     45.41 o 
  12  17   9      597.71      707.50     58.42 o 
   1  18   9      358.08      380.91     47.51 o 
   3  18   9      487.73      381.89     43.34 o 
   5  18   9       55.72      104.20     36.90 o 
   7  18   9       58.89       12.12     32.87 o 
   9  18   9      379.54      551.24     51.82 o 
   2  19   9      312.45      380.29     49.21 o 
   4  19   9       52.87       11.08     35.63 o 
   6  19   9     1304.55     1420.01     76.02 o 
   8  19   9     1036.31     1050.28     67.73 o 
   1  20   9        0.28       59.94     41.53 o 
   3  20   9     2176.23     2696.84    103.02 o 
   5  20   9        1.33      -38.18     38.18 o 
   1   1  10   241833.38   255272.20   2191.43 o 
   0   2  10        6.04      -11.50     11.50 o 
   1   3  10   135821.91   141960.86    772.37 o 
   3   3  10    82806.68    92982.49    732.71 o 
   0   4  10     9183.01    11478.40    126.11 o 
   2   4  10    38911.48    38882.45    238.48 o 
   1   5  10   170804.22   183695.02   1041.20 o 
   3   5  10    70470.70    73411.98    419.43 o 
   5   5  10   141538.73   158652.05   1231.21 o 
   0   6  10      212.50      -16.20     16.20 o 
   2   6  10     7032.55     6380.38     62.55 o 
   4   6  10     3783.44     3965.31     46.93 o 
   1   7  10    61594.45    62831.81    385.22 o 
   3   7  10    69821.51    73753.95    436.63 o 
   5   7  10    28426.41    28339.79    187.85 o 
   7   7  10   103654.53   112665.59   1010.25 o 
   0   8  10    18949.71    19129.47    205.69 o 
   2   8  10     5180.44     5170.90     66.82 o 
   4   8  10     1782.69     1689.85     31.99 o 
   6   8  10      174.68      261.52     16.81 o 
   1   9  10   103547.15   110194.08    653.64 o 
   3   9  10    42850.20    42431.20    273.69 o 
   5   9  10    90480.30    99471.38    584.54 o 
   7   9  10    25344.06    23809.05    202.11 o 
   9   9  10    74032.47    81429.98    871.12 o 
   0  10  10       29.02       63.83     16.94 o 
   2  10  10     4124.40     3611.13     52.34 o 
   4  10  10     2650.36     2031.44     43.71 o 
   6  10  10     3804.17     3707.07     84.86 o 
   8  10  10      270.75      217.99     29.23 o 
   1  11  10    97407.77   102307.11    619.45 o 
   3  11  10   113863.62   126319.70    752.42 o 
   5  11  10    43337.00    41460.49    323.19 o 
   7  11  10   127468.12   137460.25    983.03 o 
   9  11  10    21097.04    19186.59    208.31 o 
  11  11  10    90982.77    94104.07   1020.74 o 
   0  12  10    17827.82    17897.50    214.54 o 
   2  12  10     2777.48     2684.38     62.85 o 
   4  12  10      105.01      106.23     20.99 o 
   6  12  10       70.93       68.85     25.34 o 
   8  12  10        7.08       -7.28     24.49 o 
  10  12  10       39.43       36.57     28.83 o 
   1  13  10    85219.70    87183.15    574.30 o 
   3  13  10    47321.44    46264.91    359.36 o 
   5  13  10    82899.90    89635.77    676.99 o 
   7  13  10    41198.78    38848.09    348.16 o 
   9  13  10    74788.28    77834.52    616.07 o 
  11  13  10    28987.12    29219.61    297.42 o 
  13  13  10    69023.95    69650.35    826.32 o 
   0  14  10      444.17      540.35     58.41 o 
   2  14  10      383.55      339.08     30.17 o 
   4  14  10     3670.35     3118.61     84.65 o 
   6  14  10      180.57      204.83     33.34 o 
   8  14  10       34.70       23.61     27.75 o 
  10  14  10     1729.23     1747.43     68.94 o 
  12  14  10       40.00       20.56     30.48 o 
   1  15  10    48507.78    48747.58    407.50 o 
   3  15  10    50803.98    51469.11    431.11 o 
   5  15  10    31399.06    30772.24    297.51 o 
   7  15  10    62179.48    63866.48    527.84 o 
   9  15  10    21133.27    19873.83    231.17 o 
  11  15  10    46591.91    45815.17    424.59 o 
  13  15  10    26193.71    26618.48    298.53 o 
   0  16  10      473.54      598.37     63.46 o 
   2  16  10       34.71       52.91     29.78 o 
   4  16  10     7906.40     8575.23    138.03 o 
   6  16  10      515.49      403.05     40.45 o 
   8  16  10      169.48      137.35     32.94 o 
  10  16  10      115.56        9.87     31.91 o 
  12  16  10     4648.48     4942.90    115.26 o 
   1  17  10    50427.88    51196.52    513.91 o 
   3  17  10    30680.34    30807.26    325.58 o 
   5  17  10    56569.56    58750.02    517.26 o 
   7  17  10    28011.15    26892.85    286.75 o 
   9  17  10    51916.78    54063.53    500.68 o 
  11  17  10    22821.72    22701.83    280.03 o 
   0  18  10       27.34      135.29     64.83 o 
   2  18  10      731.34      636.33     52.25 o 
   4  18  10     1325.31     1275.98     67.58 o 
   6  18  10       10.93       37.42     33.05 o 
   8  18  10     1457.73     1697.92     74.43 o 
  10  18  10      868.23     1061.07     67.42 o 
   1  19  10    32955.32    33906.37    436.78 o 
   3  19  10    34640.31    34799.79    403.88 o 
   5  19  10    24806.51    23933.28    303.35 o 
   7  19  10    34956.23    35719.00    484.86 o 
   0  20  10       91.80      -32.03     52.96 o 
   2  20  10     3572.34     4678.97    139.25 o 
   4  20  10      385.51      378.23     53.78 o 
   1   2  11      112.49      210.96     10.78 o 
   2   3  11     1438.36     1937.24     26.15 o 
   1   4  11     1739.57     1634.18     28.07 o 
   3   4  11    39072.43    39289.86    238.01 o 
   2   5  11      155.92      344.40     14.28 o 
   4   5  11     4775.47     4131.01     59.02 o 
   1   6  11     5876.64     4857.77     64.37 o 
   3   6  11     5119.17     3969.27     46.39 o 
   5   6  11     5460.61     6224.63     64.40 o 
   2   7  11      396.49      550.08     19.22 o 
   4   7  11     4248.50     4107.04     49.58 o 
   6   7  11     4288.76     4565.47     57.75 o 
   1   8  11     2213.19     1706.12     32.89 o 
   3   8  11    23527.49    21836.16    158.81 o 
   5   8  11    16599.91    16333.16    128.43 o 
   7   8  11     3693.99     3732.96     56.62 o 
   2   9  11    11233.24    10756.47     99.67 o 
   4   9  11     1019.05      702.32     23.92 o 
   6   9  11    13872.05    14922.30    137.26 o 
   8   9  11      143.66      177.20     23.69 o 
   1  10  11     9097.96     8118.10     85.15 o 
   3  10  11     4434.94     3457.40     50.58 o 
   5  10  11     3575.22     3744.75     68.32 o 
   7  10  11     2668.27     2398.16     61.98 o 
   9  10  11     1989.39     1821.11     56.75 o 
   2  11  11      628.17      449.39     23.39 o 
   4  11  11     6409.24     5821.66     81.65 o 
   6  11  11     7324.08     7825.89    108.11 o 
   8  11  11     4552.04     4034.99    105.96 o 
  10  11  11     4396.19     3744.99     84.03 o 
   1  12  11      180.62      159.71     19.62 o 
   3  12  11     5216.56     4751.26     81.46 o 
   5  12  11     1304.39     1159.02     45.55 o 
   7  12  11     6006.57     5362.96     97.44 o 
   9  12  11     1535.36     1978.70     70.41 o 
  11  12  11      268.18      470.87     41.73 o 
   2  13  11     1539.55     1327.69     43.55 o 
   4  13  11      431.06      416.19     32.67 o 
   6  13  11      652.89      543.38     40.01 o 
   8  13  11      147.50      259.15     34.08 o 
  10  13  11      128.78      209.73     34.15 o 
  12  13  11     1460.16     1698.64     67.85 o 
   1  14  11     2492.83     2406.92     58.41 o 
   3  14  11      760.46      722.28     40.16 o 
   5  14  11      220.42      213.92     32.41 o 
   7  14  11      769.43      778.13     49.00 o 
   9  14  11     1603.08     1457.10     63.13 o 
  11  14  11      808.91      703.24     49.39 o 
  13  14  11      484.39      343.86     42.66 o 
   2  15  11       42.28       40.55     24.43 o 
   4  15  11       65.49      116.80     29.80 o 
   6  15  11       10.30       19.79     27.37 o 
   8  15  11     1139.52     1106.66     57.68 o 
  10  15  11      862.11      932.40     56.33 o 
  12  15  11      307.53      300.24     44.33 o 
   1  16  11     1517.42     1379.93     61.76 o 
   3  16  11      363.84      354.42     38.70 o 
   5  16  11     3582.63     4295.83     94.44 o 
   7  16  11      255.73      330.87     39.92 o 
   9  16  11      148.87      189.65     36.43 o 
  11  16  11     1056.62     1140.73     67.90 o 
   2  17  11      168.41      230.17     38.17 o 
   4  17  11       24.39      -25.23     29.90 o 
   6  17  11     1120.08     1188.31     60.79 o 
   8  17  11      467.72      500.92     46.96 o 
  10  17  11     1985.09     2014.40     83.12 o 
   1  18  11      427.47      432.43     51.46 o 
   3  18  11       90.50      101.87     36.02 o 
   5  18  11       48.98       54.56     35.98 o 
   7  18  11       63.80      106.11     39.17 o 
   9  18  11      532.84      481.06     53.48 o 
   2  19  11       29.91       -8.01     37.36 o 
   4  19  11      103.28       39.77     42.09 o 
   6  19  11      122.92      136.16     45.77 o 
   1  20  11      198.70      307.04     53.83 o 
   3  20  11      576.45      501.78     63.38 o 
   0   0  12   293474.59   315650.56  10207.58 o 
   0   2  12   150403.56   150563.05   1254.03 o 
   2   2  12   189956.61   192162.06   1548.80 o 
   1   3  12       28.06      -11.29     11.29 o 
   0   4  12   346225.53   373049.16   2810.16 o 
   2   4  12   159248.50   160013.86    918.94 o 
   4   4  12   363406.44   395416.47   2984.56 o 
   1   5  12     2990.71     3049.76     39.79 o 
   3   5  12    12587.47    13852.03    122.80 o 
   0   6  12   114522.11   123194.45   1013.30 o 
   2   6  12   197450.81   200483.14   1087.55 o 
   4   6  12   148238.48   154331.11    851.59 o 
   6   6  12   240010.94   249839.08   1918.12 o 
   1   7  12     1057.88     1003.61     26.14 o 
   3   7  12     1517.64     1339.76     27.97 o 
   5   7  12       13.16       41.29     14.81 o 
   0   8  12   157103.59   155979.94   1276.90 o 
   2   8  12    99902.14   105743.02    614.13 o 
   4   8  12   184446.77   190308.94   1046.84 o 
   6   8  12   136931.63   144946.84    850.80 o 
   8   8  12   168307.59   168545.86   1556.97 o 
   1   9  12     4650.14     4172.75     56.04 o 
   3   9  12      854.48      843.37     26.08 o 
   5   9  12     1895.20     1454.20     33.13 o 
   7   9  12     3477.58     3667.37     66.10 o 
   0  10  12   177619.50   189985.23   1554.75 o 
   2  10  12   213688.09   221299.53   1211.24 o 
   4  10  12   175909.83   185931.16   1080.11 o 
   6  10  12   194446.27   202685.39   1310.82 o 
   8  10  12   125530.02   130160.09   1188.51 o 
  10  10  12    63126.37    60712.62    784.39 o 
   1  11  12     1495.00     1498.43     36.51 o 
   3  11  12     3250.59     3396.97     54.63 o 
   5  11  12     1220.77     1159.97     40.79 o 
   7  11  12        0.15      -15.64     22.31 o 
   9  11  12      223.40      154.38     30.15 o 
   0  12  12    70066.79    68941.24    627.02 o 
   2  12  12   112239.30   115926.16    720.81 o 
   4  12  12    81139.14    81267.85    558.64 o 
   6  12  12   123894.48   125427.51    910.32 o 
   8  12  12   103302.06   104765.17    784.43 o 
  10  12  12    61197.33    58764.70    491.79 o 
  12  12  12    70876.60    73955.37    853.62 o 
   1  13  12     1277.59     1132.56     40.69 o 
   3  13  12      234.74      246.88     27.12 o 
   5  13  12       54.16       52.47     24.30 o 
   7  13  12      953.43      749.63     45.95 o 
   9  13  12        0.43       13.05     27.69 o 
  11  13  12      333.58      434.44     42.99 o 
   0  14  12    74999.54    78993.27    798.81 o 
   2  14  12    63453.09    60011.90    437.25 o 
   4  14  12    86788.08    88117.74    651.26 o 
   6  14  12    93079.39    94727.59    723.39 o 
   8  14  12    95464.34    92888.89    720.25 o 
  10  14  12    41652.47    41383.28    401.52 o 
  12  14  12    58046.15    51753.50    528.78 o 
  14  14  12    59229.04    62959.00    854.93 o 
   1  15  12     1123.83     1172.59     51.61 o 
   3  15  12      216.85      252.76     32.90 o 
   5  15  12      171.24      116.68     30.51 o 
   7  15  12      290.02      383.03     39.43 o 
   9  15  12      770.30      525.46     47.85 o 
  11  15  12       20.53       48.66     36.03 o 
  13  15  12      275.81      366.22     54.21 o 
   0  16  12    60010.78    56595.04    714.06 o 
   2  16  12    84901.24    90065.61    714.13 o 
   4  16  12    63382.48    63369.70    541.13 o 
   6  16  12   105135.92   108809.11    862.78 o 
   8  16  12    76461.87    80002.88    675.81 o 
  10  16  12    55133.19    51869.82    512.04 o 
  12  16  12    51707.82    52987.74    532.22 o 
   1  17  12     1048.83     1166.36     65.30 o 
   3  17  12     1945.45     1998.21     74.04 o 
   5  17  12      261.56      275.82     41.38 o 
   7  17  12      657.33      859.06     58.72 o 
   9  17  12      278.71      333.09     50.16 o 
   0  18  12    84995.05    89557.84   1485.86 o 
   2  18  12    42802.60    40029.91    462.20 o 
   4  18  12    81306.23    86517.97    776.16 o 
   6  18  12    61698.47    63150.00    642.05 o 
   8  18  12    75278.73    77608.65    734.05 o 
   1  19  12       17.84       19.88     42.92 o 
   3  19  12      146.21      137.19     49.36 o 
   5  19  12        7.05      -23.55     45.88 o 
   0  20  12    38840.31    38099.62    830.98 o 
   2  20  12    80544.92    89658.92   1084.65 o 
   1   2  13     4870.84     4291.07     45.24 o 
   2   3  13      336.15      239.07     14.53 o 
   1   4  13        4.92       25.20      7.34 o 
   3   4  13    17171.02    16857.74    120.22 o 
   2   5  13     5842.45     5175.74     73.10 o 
   4   5  13       13.70       74.50      9.77 o 
   1   6  13     1575.78     1246.29     30.23 o 
   3   6  13     7898.61     7400.69     70.23 o 
   5   6  13        5.27       51.50     10.38 o 
   2   7  13      340.15      322.07     16.23 o 
   4   7  13      269.09      255.57     15.96 o 
   6   7  13    11329.85    11939.01    102.95 o 
   1   8  13     5963.70     5122.77     64.73 o 
   3   8  13    26786.36    26336.83    182.52 o 
   5   8  13     1963.32     1573.61     37.01 o 
   7   8  13       29.95       64.28     14.29 o 
   2   9  13     2873.39     3029.80     46.64 o 
   4   9  13     1437.20     1427.45     32.90 o 
   6   9  13      284.92      419.56     23.83 o 
   8   9  13     1430.88     1440.86     45.73 o 
   1  10  13     2030.70     1573.03     36.22 o 
   3  10  13      572.28      278.40     20.03 o 
   5  10  13     4908.20     3959.88     63.53 o 
   7  10  13     2779.02     2047.60     64.31 o 
   9  10  13     5960.03     5598.86     95.69 o 
   2  11  13     2369.74     2098.16     43.58 o 
   4  11  13      307.69      152.09     22.92 o 
   6  11  13        1.07       90.51     22.23 o 
   8  11  13     4040.59     3292.96     90.98 o 
  10  11  13        3.73      -10.52     27.22 o 
   1  12  13     7790.99     7713.40     94.35 o 
   3  12  13     6324.17     6140.90     89.01 o 
   5  12  13     3605.83     3156.26     76.50 o 
   7  12  13      814.29     1001.43     48.12 o 
   9  12  13      568.98      473.28     44.23 o 
  11  12  13     2683.05     2679.41     84.58 o 
   2  13  13       58.97       89.32     22.08 o 
   4  13  13      512.92      650.95     39.24 o 
   6  13  13       22.08       98.74     28.40 o 
   8  13  13        6.93       10.82     27.18 o 
  10  13  13     1301.84     1300.71     66.64 o 
  12  13  13       14.08      117.77     36.42 o 
   1  14  13     1009.47     1175.29     46.65 o 
   3  14  13      269.11      261.20     28.82 o 
   5  14  13     5223.72     5367.18    104.78 o 
   7  14  13        5.70       -1.82     29.70 o 
   9  14  13      993.09      843.79     57.25 o 
  11  14  13      239.37      345.68     46.11 o 
  13  14  13        5.07       96.80     41.31 o 
   2  15  13      485.28      461.99     39.03 o 
   4  15  13      658.32      710.99     47.67 o 
   6  15  13     1214.55     1180.72     59.80 o 
   8  15  13       71.44      158.17     37.58 o 
  10  15  13     1451.36     1529.95     76.48 o 
  12  15  13       77.35      141.48     43.60 o 
   1  16  13      883.51     1104.43     61.90 o 
   3  16  13      130.33      131.65     39.86 o 
   5  16  13       10.08       18.65     31.10 o 
   7  16  13      206.74      152.87     38.58 o 
   9  16  13      487.86      457.03     50.13 o 
  11  16  13      393.59      395.94     52.08 o 
   2  17  13      910.24      879.17     73.32 o 
   4  17  13        5.93       40.05     40.61 o 
   6  17  13     1326.90     1133.16     75.85 o 
   8  17  13      514.67      451.90     55.67 o 
  10  17  13      663.10      825.77     71.88 o 
   1  18  13      605.64      737.16     71.59 o 
   3  18  13      176.81      206.26     51.09 o 
   5  18  13      883.28      908.83     76.54 o 
   7  18  13      873.59     1053.18     78.27 o 
   2  19  13      197.04      272.85     68.49 o 
   4  19  13      528.63      689.85     74.21 o 
   1   1  14   195192.36   211270.92   1829.47 o 
   0   2  14     1805.32     1229.37     48.59 o 
   1   3  14   140185.59   142158.19    810.84 o 
   3   3  14   151555.14   172527.38   1406.37 o 
   0   4  14     6232.12     6912.44     91.82 o 
   2   4  14       20.75       -8.50      8.50 o 
   1   5  14    85137.16    94262.37    533.24 o 
   3   5  14    60617.62    58035.19    344.20 o 
   5   5  14    38590.56    46587.37    407.04 o 
   0   6  14      845.75     1025.24     32.71 o 
   2   6  14       18.29       64.72     10.29 o 
   4   6  14       75.29       67.71     11.44 o 
   1   7  14    35906.98    34743.63    229.76 o 
   3   7  14    62617.71    71615.19    422.37 o 
   5   7  14    16602.10    14224.69    116.17 o 
   7   7  14    72581.04    79708.08    744.28 o 
   0   8  14       82.32      155.61     19.47 o 
   2   8  14     1255.59     1246.73     33.97 o 
   4   8  14      490.24      624.46     25.13 o 
   6   8  14     1156.58     1163.68     32.45 o 
   1   9  14    87142.06    96174.90    555.28 o 
   3   9  14    53703.35    52376.48    326.97 o 
   5   9  14    72310.73    82307.12    526.23 o 
   7   9  14    23559.74    21638.20    215.10 o 
   9   9  14    80516.69    86581.47   1008.91 o 
   0  10  14       13.19       29.37     19.79 o 
   2  10  14      509.44      609.64     25.16 o 
   4  10  14        1.28       40.61     13.93 o 
   6  10  14      114.22      166.07     25.96 o 
   8  10  14      644.93      598.98     43.19 o 
   1  11  14   112482.91   115085.53    696.34 o 
   3  11  14   117301.43   129545.76    799.46 o 
   5  11  14    57185.10    53631.72    451.31 o 
   7  11  14    89548.35    96551.41    758.73 o 
   9  11  14    27839.77    25523.88    281.68 o 
  11  11  14    44366.80    44649.79    615.37 o 
   0  12  14     3928.84     4294.60    110.60 o 
   2  12  14      766.68      538.08     29.06 o 
   4  12  14     1922.06     1757.43     49.66 o 
   6  12  14        7.22      -23.76     23.76 o 
   8  12  14      325.72      305.17     37.30 o 
  10  12  14      849.17      770.52     54.09 o 
   1  13  14    53579.82    56004.93    426.30 o 
   3  13  14    37114.49    35911.05    300.72 o 
   5  13  14    67569.79    72417.36    620.34 o 
   7  13  14    30001.57    27714.16    290.03 o 
   9  13  14    72531.34    75883.13    663.89 o 
  11  13  14    18286.90    16891.32    230.52 o 
  13  13  14    61469.34    61953.09    830.08 o 
   0  14  14      149.45      246.65     43.64 o 
   2  14  14       19.24       76.04     27.85 o 
   4  14  14      422.30      443.39     43.65 o 
   6  14  14      454.40      555.72     50.09 o 
   8  14  14      403.94      420.27     48.10 o 
  10  14  14       87.65      111.06     38.16 o 
  12  14  14       21.42       21.85     40.23 o 
   1  15  14    47614.79    48947.17    473.54 o 
   3  15  14    56386.30    60022.07    621.25 o 
   5  15  14    33359.17    32582.38    361.03 o 
   7  15  14    62769.25    66943.85    634.36 o 
   9  15  14    33036.94    33643.73    386.63 o 
  11  15  14    42179.01    42413.40    515.20 o 
   0  16  14     1402.59     1394.07    112.19 o 
   2  16  14      832.05      928.51     67.32 o 
   4  16  14     1169.97     1446.52     83.20 o 
   6  16  14     1371.29     1425.12     77.22 o 
   8  16  14       60.59      111.63     42.03 o 
  10  16  14       25.03      -42.04     42.04 o 
   1  17  14    30671.94    29449.69    421.98 o 
   3  17  14    27333.11    26214.67    468.56 o 
   5  17  14    38806.99    39248.71    502.98 o 
   7  17  14    26084.09    24637.88    402.36 o 
   9  17  14    39644.12    40013.49    449.98 o 
   0  18  14       51.03      107.45     88.49 o 
   2  18  14     3645.95     4517.86    244.22 o 
   4  18  14       14.72        2.48     49.68 o 
   6  18  14      430.41      515.35     73.04 o 
   1  19  14    24383.39    24038.61    505.80 o 
   3  19  14    31476.64    32964.43    518.73 o 
   1   2  15     1890.87     1346.72     29.56 o 
   2   3  15       87.39      257.26     13.44 o 
   1   4  15      131.92       86.01     11.85 o 
   3   4  15     1834.60     1047.45     29.10 o 
   2   5  15       10.05       31.30     10.15 o 
   4   5  15     1818.36     1101.86     27.43 o 
   1   6  15     8400.21     8670.11     92.60 o 
   3   6  15     1457.00     1495.74     33.40 o 
   5   6  15     4407.21     3596.23     52.51 o 
   2   7  15     3102.26     2510.17     44.51 o 
   4   7  15      162.05      107.58     14.86 o 
   6   7  15     7115.05     7072.37     80.33 o 
   1   8  15     4855.70     4829.26     67.30 o 
   3   8  15     7233.98     6773.20     80.76 o 
   5   8  15     5498.66     4747.08     65.50 o 
   7   8  15       78.58       72.32     16.99 o 
   2   9  15     2848.34     2705.41     51.15 o 
   4   9  15        8.61       26.44     14.45 o 
   6   9  15      558.19      380.90     27.77 o 
   8   9  15      332.09      334.35     32.03 o 
   1  10  15     2812.47     2184.21     48.36 o 
   3  10  15     5535.78     6381.11     84.80 o 
   5  10  15    11087.78     9594.63    121.73 o 
   7  10  15       30.62       69.55     22.30 o 
   9  10  15     3362.92     2937.73     79.31 o 
   2  11  15     1710.16     1602.19     45.04 o 
   4  11  15     3824.38     3746.05     73.82 o 
   6  11  15     1721.68     1682.95     60.98 o 
   8  11  15       75.19      116.39     31.46 o 
  10  11  15      678.16      798.59     56.02 o 
   1  12  15     2385.20     1748.28     49.27 o 
   3  12  15     1415.42     1109.03     49.64 o 
   5  12  15     2049.57     1524.93     60.35 o 
   7  12  15     2125.05     2174.55     85.00 o 
   9  12  15     2402.73     2021.62     77.48 o 
  11  12  15      716.85      767.32     62.14 o 
   2  13  15     2481.71     2282.54     65.43 o 
   4  13  15      429.16      523.47     43.85 o 
   6  13  15      686.20      722.88     53.46 o 
   8  13  15       44.08       89.49     35.94 o 
  10  13  15      882.99      758.07     58.85 o 
  12  13  15      290.53      283.61     51.22 o 
   1  14  15      333.42      225.54     32.90 o 
   3  14  15      692.29      563.52     52.92 o 
   5  14  15      805.83      736.87     57.35 o 
   7  14  15     1699.19     1767.64     92.83 o 
   9  14  15       14.00       22.69     36.26 o 
  11  14  15      233.94      373.24     54.59 o 
  13  14  15      604.27      593.67     69.50 o 
   2  15  15       47.00       31.26     32.03 o 
   4  15  15      958.76      999.49     81.65 o 
   6  15  15      755.27      846.56     65.27 o 
   8  15  15      300.32      354.59     52.52 o 
  10  15  15     2375.25     2505.87    111.73 o 
  12  15  15      300.99      310.09    125.37 o 
   1  16  15      497.15      581.64     54.61 o 
   3  16  15     2594.15     2815.80    101.69 o 
   5  16  15      571.15      445.49     57.33 o 
   7  16  15      260.24      323.20     52.95 o 
   9  16  15      445.03      589.41     65.48 o 
   2  17  15       43.83       84.19     50.42 o 
   4  17  15      679.93      933.08     80.10 o 
   6  17  15     1017.77      980.09     79.31 o 
   8  17  15      460.18      552.93     65.05 o 
   1  18  15       27.84       72.29     55.26 o 
   3  18  15     1847.85     2404.00    122.49 o 
   5  18  15       98.88      167.88     58.62 o 
   2  19  15      453.13      701.91     91.23 o 
   0   0  16   114930.83   116035.36   2895.89 o 
   0   2  16    55667.63    50275.76    535.84 o 
   2   2  16   215235.33   238912.73   2223.95 o 
   1   3  16      447.08      533.33     28.07 o 
   0   4  16   239197.31   251806.86   2178.90 o 
   2   4  16   134825.25   129718.42    847.57 o 
   4   4  16   326378.78   360973.69   3280.93 o 
   1   5  16     5637.70     5447.87     70.46 o 
   3   5  16    17254.15    17363.60    157.32 o 
   0   6  16    76849.11    75533.25    672.18 o 
   2   6  16   187231.19   198548.28   1222.48 o 
   4   6  16   120958.52   119969.21    790.77 o 
   6   6  16   179804.75   186554.83   1638.47 o 
   1   7  16     7131.21     6246.49     79.33 o 
   3   7  16    11997.13    11629.94    117.70 o 
   5   7  16      603.73      673.69     35.68 o 
   0   8  16   160751.84   163730.22   1365.22 o 
   2   8  16    99899.30   105601.91    683.70 o 
   4   8  16   186047.38   195360.52   1211.94 o 
   6   8  16   117260.50   120945.07    826.89 o 
   8   8  16   139498.67   139143.94   1545.24 o 
   1   9  16     4674.51     4590.69     72.55 o 
   3   9  16      790.09      741.71     32.31 o 
   5   9  16     1766.56     1823.07     58.19 o 
   7   9  16       30.99      108.84     32.92 o 
   0  10  16   133896.67   144040.94   1373.73 o 
   2  10  16   118746.07   118841.72    791.63 o 
   4  10  16   123569.22   128972.22    879.70 o 
   6  10  16   124418.48   124524.51    992.05 o 
   8  10  16   107344.52   111485.43    994.27 o 
  10  10  16    87779.84    87519.05   1250.09 o 
   1  11  16       19.88       36.93     20.53 o 
   3  11  16       31.25       38.56     19.78 o 
   5  11  16      283.97      181.39     30.99 o 
   7  11  16      115.87      125.35     40.10 o 
   9  11  16        0.06       -6.43     30.84 o 
   0  12  16    77736.05    77476.80    801.14 o 
   2  12  16    83152.47    84877.90    613.37 o 
   4  12  16    73229.73    73732.80    608.17 o 
   6  12  16    84691.32    83571.40    778.25 o 
   8  12  16    69991.93    70255.59    891.81 o 
  10  12  16    58542.38    55776.98    620.76 o 
  12  12  16    42176.70    40789.68    769.66 o 
   1  13  16      717.95      709.28     42.98 o 
   3  13  16     2184.04     2246.62     66.60 o 
   5  13  16       68.17       90.82     35.82 o 
   7  13  16      669.09      947.14     62.94 o 
   9  13  16      169.23       23.05     41.87 o 
  11  13  16       35.03      103.30     46.19 o 
   0  14  16    78897.63    81071.97    976.46 o 
   2  14  16    67019.23    68254.85    600.62 o 
   4  14  16    75656.59    76124.40    693.16 o 
   6  14  16    75721.93    76979.02    742.71 o 
   8  14  16    92892.99    95739.74    960.66 o 
  10  14  16    60363.52    61354.14    684.55 o 
  12  14  16    61841.97    61471.48    752.76 o 
   1  15  16      125.28      147.11     38.49 o 
   3  15  16      546.12      326.02     43.73 o 
   5  15  16      852.60      738.90     57.34 o 
   7  15  16        4.38       11.86     43.53 o 
   9  15  16      670.93      906.12     85.95 o 
  11  15  16      342.87      358.38     66.57 o 
   0  16  16    44744.51    40561.89    723.97 o 
   2  16  16    91670.46    96765.82    996.49 o 
   4  16  16    44113.27    42701.05    473.74 o 
   6  16  16    77579.38    79456.94    829.05 o 
   8  16  16    59631.45    62335.64    696.06 o 
   1  17  16     1377.44     1314.06     91.21 o 
   3  17  16       25.51       16.61     45.59 o 
   5  17  16      759.92      957.40     83.28 o 
   7  17  16       39.87       -1.72     54.25 o 
   0  18  16    85077.74    93248.84   1564.78 o 
   2  18  16    66132.28    70390.50    900.06 o 
   4  18  16    75277.59    80180.93    936.92 o 
   1   2  17      235.07      276.69     22.50 o 
   2   3  17      543.40      467.40     28.40 o 
   1   4  17     6972.96     7906.40    101.78 o 
   3   4  17       62.60       67.08     18.76 o 
   2   5  17     2076.17     1583.67     46.56 o 
   4   5  17    12295.61    11822.93    130.26 o 
   1   6  17     1739.62     2060.74     49.82 o 
   3   6  17      961.66      834.11     35.17 o 
   5   6  17      358.22      307.55     25.79 o 
   2   7  17      763.31      932.68     37.84 o 
   4   7  17        9.05       38.41     17.86 o 
   6   7  17      275.78      221.53     22.85 o 
   1   8  17     7557.46     7863.94    103.79 o 
   3   8  17      639.32      538.88     29.89 o 
   5   8  17     7265.99     6768.06    100.45 o 
   7   8  17     2860.72     2671.89     69.74 o 
   2   9  17     2731.50     2490.32     55.19 o 
   4   9  17      795.11      652.24     35.26 o 
   6   9  17      920.13     1007.70     49.61 o 
   8   9  17     3849.75     3316.28     95.87 o 
   1  10  17     1843.54     1626.82     46.63 o 
   3  10  17     1298.53      922.86     42.32 o 
   5  10  17      754.20      574.47     40.09 o 
   7  10  17       56.91       -2.33     30.41 o 
   9  10  17     1446.37     1351.86     88.56 o 
   2  11  17       83.19       57.15     22.11 o 
   4  11  17      287.19      282.49     33.05 o 
   6  11  17     1713.44     1750.92     68.45 o 
   8  11  17      550.48      523.55     69.90 o 
  10  11  17       70.21       -0.22     41.96 o 
   1  12  17     4515.90     4631.70     83.70 o 
   3  12  17     1612.99     1398.63     57.36 o 
   5  12  17     2223.67     1692.43     85.75 o 
   7  12  17      730.12      556.54     53.99 o 
   9  12  17     1267.85     1560.47    103.75 o 
  11  12  17      115.35      164.77     56.32 o 
   2  13  17       29.84       91.88     28.37 o 
   4  13  17      212.78      273.76     41.25 o 
   6  13  17     1538.02     1589.10     84.12 o 
   8  13  17        0.73       37.64     44.08 o 
  10  13  17      531.28      569.07     74.21 o 
  12  13  17      450.05      512.49     79.12 o 
   1  14  17       67.90      126.37     31.95 o 
   3  14  17      419.81      451.65     48.26 o 
   5  14  17       84.38      121.71     42.31 o 
   7  14  17      234.57      224.21     45.34 o 
   9  14  17      300.68      272.36     59.72 o 
  11  14  17      191.90      153.13     63.71 o 
   2  15  17      111.86      129.75     41.03 o 
   4  15  17     1110.18     1147.10     82.37 o 
   6  15  17       15.35       35.58     42.05 o 
   8  15  17      672.41      718.56     80.22 o 
  10  15  17      110.77      291.14     70.72 o 
   1  16  17     1406.40     1585.50     85.00 o 
   3  16  17     3944.84     4394.98    146.07 o 
   5  16  17       30.15      102.13     52.64 o 
   7  16  17      521.82      590.42     87.89 o 
   9  16  17      363.97      462.03     76.33 o 
   2  17  17       13.97      113.26     89.44 o 
   4  17  17      236.08      146.55     69.00 o 
   6  17  17      253.79      249.69     63.17 o 
   1  18  17       25.78       86.60     79.46 o 
   3  18  17     1883.49     2704.06    143.77 o 
   1   1  18    23315.79    23903.00    305.26 o 
   0   2  18    24037.42    25275.09    339.77 o 
   1   3  18   100737.07   101592.70    715.07 o 
   3   3  18   157294.53   175425.83   1673.16 o 
   0   4  18     6996.27     5610.18    121.47 o 
   2   4  18     3187.75     2936.58     61.67 o 
   1   5  18    49301.99    53152.76    409.49 o 
   3   5  18    65885.73    61499.98    488.34 o 
   5   5  18    92645.22   101442.09   1154.44 o 
   0   6  18     1573.62     1803.69     71.63 o 
   2   6  18      921.62      906.31     42.21 o 
   4   6  18     1029.20      841.41     42.92 o 
   1   7  18    66912.05    65277.52    507.88 o 
   3   7  18    63080.10    69381.55    554.40 o 
   5   7  18    36725.70    34614.23    316.14 o 
   7   7  18    41857.49    42632.08    676.48 o 
   0   8  18    17934.71    17891.69    258.95 o 
   2   8  18     1876.71     1397.14     51.07 o 
   4   8  18     2568.02     1969.32     64.41 o 
   6   8  18     1131.41     1180.63     52.71 o 
   1   9  18    62030.52    63299.33    499.94 o 
   3   9  18    35537.03    32433.57    303.63 o 
   5   9  18    79398.10    84256.05    685.92 o 
   7   9  18    30342.49    29310.30    345.49 o 
   9   9  18    76043.04    80860.38   1233.80 o 
   0  10  18        6.99       -7.68     33.96 o 
   2  10  18      689.33      824.41     44.09 o 
   4  10  18     1991.39     1849.12     63.22 o 
   6  10  18        1.03       40.28     30.95 o 
   8  10  18       24.93       63.15     40.46 o 
   1  11  18    63018.28    64364.87    529.35 o 
   3  11  18    49731.23    54117.59    477.82 o 
   5  11  18    26485.91    24679.59    328.44 o 
   7  11  18    61280.77    64357.39    725.55 o 
   9  11  18    22409.95    20364.68    374.64 o 
  11  11  18    61863.76    65859.80   1085.47 o 
   0  12  18       28.72      107.44     39.28 o 
   2  12  18        4.75       36.91     27.10 o 
   4  12  18     1278.07     1525.09     79.88 o 
   6  12  18     1547.77     1319.08     82.25 o 
   8  12  18      622.87      602.92     61.73 o 
  10  12  18     1579.13     1763.36    103.98 o 
   1  13  18    57745.41    60716.19    783.21 o 
   3  13  18    26735.53    25511.52    320.72 o 
   5  13  18    40720.36    42594.27    567.23 o 
   7  13  18    32090.88    29812.59    420.93 o 
   9  13  18    47833.21    49378.02    582.06 o 
  11  13  18    30518.02    29786.35    509.37 o 
   0  14  18      413.02      568.23     92.33 o 
   2  14  18      123.17      163.44     39.00 o 
   4  14  18     1736.63     1623.47     91.53 o 
   6  14  18      402.49      637.07     72.10 o 
   8  14  18        7.99       49.90     47.27 o 
  10  14  18        9.76       59.82     56.08 o 
   1  15  18    41753.19    42207.52    606.54 o 
   3  15  18    32874.43    32884.13    476.62 o 
   5  15  18    22473.00    21436.84    368.21 o 
   7  15  18    57728.58    61006.63    846.47 o 
   9  15  18    18645.97    17270.70    344.96 o 
   0  16  18      706.02      859.08    114.92 o 
   2  16  18      241.83      259.28     64.93 o 
   4  16  18       99.63       70.41     55.92 o 
   6  16  18      350.55      280.03     81.67 o 
   8  16  18      154.91      103.37     70.27 o 
   1  17  18    70816.04    81296.91   1264.76 o 
   3  17  18    28629.05    30162.18    617.31 o 
   5  17  18    39055.30    40943.30    793.60 o 
   1   2  19      951.25      460.98     31.59 o 
   2   3  19       12.60       -4.20     18.25 o 
   1   4  19        0.45        9.81     18.75 o 
   3   4  19      474.95      662.11     37.01 o 
   2   5  19     1670.17     1168.77     44.55 o 
   4   5  19     5553.60     4209.55     83.14 o 
   1   6  19     7186.47     7168.25    103.36 o 
   3   6  19    10384.66    10213.50    132.61 o 
   5   6  19        0.56       15.17     22.13 o 
   2   7  19     2975.01     3014.07     69.27 o 
   4   7  19      406.27      459.93     35.34 o 
   6   7  19      127.90      115.13     29.63 o 
   1   8  19     1400.30     1170.73     50.63 o 
   3   8  19     2328.23     2051.80     61.19 o 
   5   8  19      158.12      151.29     29.26 o 
   7   8  19    12211.97    11634.58    187.83 o 
   2   9  19     4760.27     4630.59     91.16 o 
   4   9  19     6326.54     6274.71    111.39 o 
   6   9  19      547.11      568.87     46.17 o 
   8   9  19      145.83       95.09     41.09 o 
   1  10  19     6985.83     7046.39    111.88 o 
   3  10  19     6498.81     6109.47    110.98 o 
   5  10  19       43.95       36.55     28.39 o 
   7  10  19       32.70       65.86     38.41 o 
   9  10  19        0.24      -35.53     47.40 o 
   2  11  19     2972.59     2753.92     76.02 o 
   4  11  19     3843.50     3739.38    111.23 o 
   6  11  19      866.13      769.49     65.79 o 
   8  11  19     1439.55     1216.08    103.39 o 
  10  11  19        4.67       22.51     49.68 o 
   1  12  19       34.47       69.25     29.12 o 
   3  12  19        2.28       21.54     32.40 o 
   5  12  19     4025.16     3820.91    133.09 o 
   7  12  19      246.17      124.92     52.45 o 
   9  12  19     1366.76     1517.70    108.28 o 
  11  12  19      459.80      294.72     77.71 o 
   2  13  19     1074.36     1062.17     66.29 o 
   4  13  19     3533.98     3850.65    134.67 o 
   6  13  19      350.32      464.06     71.52 o 
   8  13  19       44.18       46.20     57.19 o 
  10  13  19     1953.46     2160.18    149.07 o 
   1  14  19     2791.34     2871.03    182.46 o 
   3  14  19      707.18      864.37     79.37 o 
   5  14  19      310.64      461.34     86.60 o 
   7  14  19        2.36       17.97     57.87 o 
   9  14  19       73.74      119.56     73.67 o 
   2  15  19     1003.67     1082.12    107.99 o 
   4  15  19      354.01      336.65     77.45 o 
   6  15  19      500.25      662.44     90.23 o 
   8  15  19      491.49      404.39     87.06 o 
   1  16  19      383.93      662.37     98.58 o 
   3  16  19      519.59      715.29    114.96 o 
   5  16  19      735.13      977.73    137.65 o 
   7  16  19      633.49      673.92    103.90 o 
   2  17  19       75.17       38.82    103.45 o 
   4  17  19        1.16       -7.51     79.22 o 
   0   0  20    75035.73    77556.97   1614.30 o 
   0   2  20    52905.75    46269.66    524.52 o 
   2   2  20   236211.84   252392.25   2370.94 o 
   1   3  20     4067.65     3404.83     70.02 o 
   0   4  20   159078.56   170865.08   1645.75 o 
   2   4  20   101296.90    92218.21    666.80 o 
   4   4  20   190719.34   207380.23   1975.99 o 
   1   5  20     4315.97     4091.85     77.79 o 
   3   5  20     1588.41     1396.89     49.59 o 
   0   6  20    80028.43    78232.06    821.22 o 
   2   6  20   174942.92   187460.30   1272.92 o 
   4   6  20    93815.41    89709.44    677.75 o 
   6   6  20   145456.09   151922.70   1591.92 o 
   1   7  20        8.14       -8.73     21.09 o 
   3   7  20     1376.12     1346.18     58.57 o 
   5   7  20     3176.56     2808.54     72.13 o 
   0   8  20   128439.15   126392.64   1260.21 o 
   2   8  20    93225.48    93146.51    703.45 o 
   4   8  20   111183.82   108964.27    836.61 o 
   6   8  20    90984.86    92597.09    788.31 o 
   8   8  20    90715.85    89342.74   1357.26 o 
   1   9  20     4131.99     3703.48     78.18 o 
   3   9  20      165.55       75.08     26.69 o 
   5   9  20       31.35       42.72     27.27 o 
   7   9  20     2849.71     2861.51    106.68 o 
   0  10  20    86437.64    91936.33    960.38 o 
   2  10  20    83138.55    80965.97    651.08 o 
   4  10  20    66983.23    67891.14    609.64 o 
   6  10  20    82899.02    81956.97    893.83 o 
   8  10  20    73942.34    78211.19   1390.43 o 
  10  10  20    60369.61    59070.39   1172.36 o 
   1  11  20      233.85      290.59     35.61 o 
   3  11  20      607.99      696.35     52.41 o 
   5  11  20       52.31      142.17     42.04 o 
   7  11  20      298.11      187.84     56.16 o 
   9  11  20       85.69      150.04     56.40 o 
   0  12  20   111092.10   114650.66   1357.38 o 
   2  12  20    92512.19    96738.10    829.52 o 
   4  12  20    71000.09    70392.26    791.86 o 
   6  12  20    90852.17    95483.57   1105.78 o 
   8  12  20    71473.32    72165.77    969.90 o 
  10  12  20    75293.96    76534.54    958.10 o 
  12  12  20    64322.36    67846.57   1361.22 o 
   1  13  20     1431.06     1431.56     73.64 o 
   3  13  20       19.85        9.29     38.00 o 
   5  13  20     3672.39     3475.20    131.67 o 
   7  13  20      450.16      710.59     80.91 o 
   9  13  20      492.45      449.07     85.08 o 
   0  14  20    90467.54    94837.51   1662.64 o 
   2  14  20    42768.35    40305.51    553.70 o 
   4  14  20    56077.28    55886.36    675.59 o 
   6  14  20    53851.20    54530.25    785.30 o 
   8  14  20    56844.52    56314.11    819.35 o 
   1  15  20        7.64      -43.82     60.20 o 
   3  15  20      872.45     1002.52     98.69 o 
   5  15  20     2900.97     3507.79    173.93 o 
   7  15  20      552.95      496.68     86.74 o 
   0  16  20    91147.05    94100.73   2913.27 o 
   2  16  20    72597.99    76864.10   1234.13 o 
   4  16  20    51223.11    47989.26   1266.09 o 
   1   2  21      861.41      730.15     39.75 o 
   2   3  21     1953.90     1584.21     51.50 o 
   1   4  21      433.48      324.00     31.62 o 
   3   4  21      550.05      389.92     33.29 o 
   2   5  21     2238.03     2228.81     60.50 o 
   4   5  21     2401.83     1863.21     56.10 o 
   1   6  21     5374.79     5356.49     92.90 o 
   3   6  21     1354.94     1120.63     49.39 o 
   5   6  21      426.05      384.04     36.13 o 
   2   7  21      887.81      722.23     41.64 o 
   4   7  21      172.68      100.28     26.59 o 
   6   7  21       33.29      -24.93     24.93 o 
   1   8  21      407.85      370.42     33.86 o 
   3   8  21     4200.05     3931.86     84.37 o 
   5   8  21      845.75      660.59     47.96 o 
   7   8  21     4139.58     3705.06    104.95 o 
   2   9  21      621.08      603.40     41.59 o 
   4   9  21      348.44      234.78     35.03 o 
   6   9  21      494.89      613.32     56.74 o 
   8   9  21      797.11      715.85     68.25 o 
   1  10  21     6799.04     6867.90    111.61 o 
   3  10  21     2160.77     1715.05     65.13 o 
   5  10  21      192.99      274.97     41.15 o 
   7  10  21       22.48       63.22     40.66 o 
   9  10  21       20.31      -21.07     51.43 o 
   2  11  21      282.91      227.13     32.89 o 
   4  11  21      310.64      393.07     46.50 o 
   6  11  21        0.90      -34.98     34.98 o 
   8  11  21      180.44      151.64     58.87 o 
  10  11  21        5.64       49.02     56.16 o 
   1  12  21      564.53      657.54     47.31 o 
   3  12  21      152.96       79.51     35.15 o 
   5  12  21     1079.57      791.27     76.99 o 
   7  12  21     1321.69     1285.12    107.03 o 
   9  12  21        3.38       35.90     57.31 o 
  11  12  21      283.35      206.39     87.28 o 
   2  13  21      287.18      353.57     54.93 o 
   4  13  21      196.03      190.69     53.97 o 
   6  13  21      182.60      191.44     65.07 o 
   8  13  21      635.92      725.41     87.62 o 
  10  13  21      519.10      750.67    103.20 o 
   1  14  21     4372.09     5112.67    167.52 o 
   3  14  21     3177.02     3431.25    143.94 o 
   5  14  21      122.71      210.02     60.69 o 
   7  14  21      176.36      114.78     71.32 o 
   2  15  21       55.43       90.33     69.77 o 
   4  15  21        0.11      -57.89     57.89 o 
   6  15  21       84.63       98.83     67.97 o 
   1  16  21       26.91       65.42     70.98 o 
   3  16  21      114.95      146.54     91.07 o 
   1   1  22    61711.33    62458.63    837.40 o 
   0   2  22     8799.10     7795.84    161.07 o 
   1   3  22    35028.70    34238.25    301.49 o 
   3   3  22    36956.63    38448.22    467.39 o 
   0   4  22     1108.86     1107.90     67.83 o 
   2   4  22     2098.31     2150.11     60.53 o 
   1   5  22    84216.89    86622.66    642.64 o 
   3   5  22    61135.84    59834.86    471.91 o 
   5   5  22    61887.60    61698.29    687.22 o 
   0   6  22     6019.43     5847.02    140.73 o 
   2   6  22    23396.32    23089.52    230.41 o 
   4   6  22     5728.40     5581.47    104.31 o 
   1   7  22    29510.48    28743.53    270.49 o 
   3   7  22    56400.71    58098.11    464.40 o 
   5   7  22    36352.23    36207.07    333.22 o 
   7   7  22    97252.49   100193.88   1209.00 o 
   0   8  22        9.04       50.95     34.49 o 
   2   8  22      321.20      298.03     33.18 o 
   4   8  22        0.76       32.62     26.47 o 
   6   8  22     1549.45     1265.33     60.42 o 
   1   9  22    56858.25    58072.29    467.62 o 
   3   9  22    42666.80    40636.39    366.53 o 
   5   9  22    44622.23    46109.83    454.04 o 
   7   9  22    28165.46    26837.46    390.93 o 
   9   9  22    42517.10    42677.61    921.79 o 
   0  10  22     1535.06     1797.26     84.76 o 
   2  10  22      475.44      479.78     39.78 o 
   4  10  22      927.47      609.76     49.67 o 
   6  10  22      282.22      510.26     60.10 o 
   8  10  22        0.43      108.04     55.16 o 
   1  11  22    32092.20    31228.00    306.16 o 
   3  11  22    41721.82    42404.41    431.63 o 
   5  11  22    29754.23    28015.60    413.75 o 
   7  11  22    56786.92    61035.62    851.07 o 
   9  11  22    23688.68    21753.04    466.88 o 
  11  11  22    44007.52    47209.24   1030.72 o 
   0  12  22       45.45       57.53     47.90 o 
   2  12  22     1101.76     1111.47     66.50 o 
   4  12  22      271.76      475.04     59.93 o 
   6  12  22       63.60      -19.77     43.57 o 
   8  12  22       22.94      103.44     60.05 o 
  10  12  22        0.41      -55.80     55.80 o 
   1  13  22    42098.55    44678.82    475.28 o 
   3  13  22    28088.61    28311.16    385.95 o 
   5  13  22    54172.81    58335.07    818.32 o 
   7  13  22    22097.64    21287.36    416.30 o 
   9  13  22    48571.60    52371.35    728.81 o 
   0  14  22       30.11      -53.54     56.72 o 
   2  14  22      368.15      389.03     59.34 o 
   4  14  22      291.87      141.28     55.21 o 
   6  14  22      134.99      209.81     65.24 o 
   1  15  22    26320.77    25586.53    639.59 o 
   3  15  22    25726.41    25812.25    427.35 o 
   5  15  22    17600.41    16873.23    406.03 o 
   1   2  23      105.48       28.65     23.12 o 
   2   3  23        2.20       12.77     22.46 o 
   1   4  23     1672.89     1355.38     53.57 o 
   3   4  23     1136.70      912.57     47.35 o 
   2   5  23     1311.85     1102.40     50.03 o 
   4   5  23      486.46      418.46     36.29 o 
   1   6  23       30.02       25.76     23.92 o 
   3   6  23     1979.31     1972.77     61.01 o 
   5   6  23      323.53      301.13     33.92 o 
   2   7  23      171.45      195.08     29.42 o 
   4   7  23     2583.10     2474.89     68.42 o 
   6   7  23     2234.61     2067.08     68.63 o 
   1   8  23     5686.40     6239.83    107.68 o 
   3   8  23      480.92      637.36     41.55 o 
   5   8  23      793.55      850.43     52.15 o 
   7   8  23        0.44       11.28     34.46 o 
   2   9  23      267.22      365.57     35.66 o 
   4   9  23     1403.75     1173.17     57.73 o 
   6   9  23       10.23        8.63     34.73 o 
   8   9  23      142.79      171.65     48.37 o 
   1  10  23      129.64      195.64     31.23 o 
   3  10  23     1435.62     1431.81     63.14 o 
   5  10  23      994.75      927.95     68.03 o 
   7  10  23      998.02     1217.58     86.89 o 
   9  10  23      128.87      122.99     57.87 o 
   2  11  23       48.72        1.72     28.24 o 
   4  11  23     1030.80      995.26     69.21 o 
   6  11  23      745.82      630.99     68.37 o 
   8  11  23      792.30      764.02     93.30 o 
  10  11  23      177.02      202.59     73.82 o 
   1  12  23     1202.54     1379.06     67.28 o 
   3  12  23      562.68      731.57     63.17 o 
   5  12  23       51.54       12.05     62.07 o 
   7  12  23      429.45      575.01     85.87 o 
   9  12  23        0.30      -29.12     62.32 o 
   2  13  23        4.57       -1.11     34.90 o 
   4  13  23      998.15     1025.71     83.46 o 
   6  13  23       19.18       18.77     59.91 o 
   1  14  23     1294.92     1842.54    100.40 o 
   3  14  23     1634.60     2256.45    121.19 o 
   5  14  23      400.86      413.52     79.80 o 
   2  15  23       25.38       42.34     80.89 o 
   0   0  24   217405.69   220513.73   4229.07 o 
   0   2  24    97149.02    91589.00   1030.75 o 
   2   2  24   173111.48   180943.84   1764.64 o 
   1   3  24     3517.74     3488.15     79.42 o 
   0   4  24   140883.05   143507.20   1431.58 o 
   2   4  24    75999.64    71487.78    554.59 o 
   4   4  24   103523.12   105189.74   1090.84 o 
   1   5  24      477.71      481.35     38.41 o 
   3   5  24       27.35       46.17     26.48 o 
   0   6  24    52821.64    50330.86    593.97 o 
   2   6  24   107182.71   107780.02    789.38 o 
   4   6  24    50488.36    48535.86    410.40 o 
   6   6  24    67007.72    64401.59    782.09 o 
   1   7  24      294.74      303.00     34.41 o 
   3   7  24       80.60       29.87     26.11 o 
   5   7  24     2894.90     2441.69     74.64 o 
   0   8  24    80321.59    80096.60    872.45 o 
   2   8  24    74442.04    75377.17    587.28 o 
   4   8  24    77574.28    75963.02    611.84 o 
   6   8  24    57787.43    57553.98    509.37 o 
   8   8  24    68227.54    64502.26   1073.71 o 
   1   9  24       75.45       23.20     27.20 o 
   3   9  24      849.00      722.84     47.28 o 
   5   9  24       13.63       43.65     31.31 o 
   7   9  24     1259.37      960.16     79.98 o 
   0  10  24    86325.57    91199.40    980.47 o 
   2  10  24   101665.54   102376.33    790.46 o 
   4  10  24    81159.05    84887.43    728.89 o 
   6  10  24    65334.53    63235.55    705.78 o 
   8  10  24    64279.16    67100.66   1019.53 o 
  10  10  24    51638.24    51776.76   1488.00 o 
   1  11  24      332.56      217.41     35.30 o 
   3  11  24        3.43       16.00     30.70 o 
   5  11  24      287.71      363.59     54.45 o 
   7  11  24     2032.05     1969.60    132.14 o 
   9  11  24      356.85      340.00     78.22 o 
   0  12  24    66078.50    64750.38    855.57 o 
   2  12  24    75359.03    78466.20    749.08 o 
   4  12  24    73253.98    73613.13    798.45 o 
   6  12  24    68096.60    70041.16   1076.80 o 
   8  12  24    58504.09    60056.07   1089.40 o 
   1  13  24      544.28      670.62     58.03 o 
   3  13  24        7.03       44.15     43.12 o 
   5  13  24       49.36       18.57     50.09 o 
   0  14  24    71661.17    75522.12   1221.38 o 
   2  14  24    57858.32    58284.82    729.52 o 
   1   2  25       65.79       50.17     26.93 o 
   2   3  25       34.40       17.79     24.51 o 
   1   4  25        0.76       40.79     25.96 o 
   3   4  25     1935.97     1475.52     58.75 o 
   2   5  25        1.47      -15.18     22.96 o 
   4   5  25      400.16      550.80     40.87 o 
   1   6  25     1752.15     1467.94     59.07 o 
   3   6  25      349.61      294.17     33.88 o 
   5   6  25      366.57      180.79     31.36 o 
   2   7  25      572.31      398.63     37.23 o 
   4   7  25      272.93      183.81     31.69 o 
   6   7  25     1266.99     1391.53     63.49 o 
   1   8  25       54.87       17.84     25.28 o 
   3   8  25      316.00      223.55     32.12 o 
   5   8  25      341.34      242.67     35.97 o 
   7   8  25      730.65      647.86     60.91 o 
   2   9  25        2.26      -18.83     26.82 o 
   4   9  25      628.36      666.38     48.91 o 
   6   9  25       30.34       28.24     36.98 o 
   8   9  25      568.05      505.92     63.65 o 
   1  10  25     1305.12     1379.47     61.65 o 
   3  10  25      955.15      949.10     57.17 o 
   5  10  25      308.24      320.57     47.40 o 
   7  10  25     1791.42     2089.13    107.84 o 
   9  10  25        9.47       29.09     63.69 o 
   2  11  25        0.66       20.45     30.69 o 
   4  11  25      446.58      466.26     53.96 o 
   6  11  25      423.68      472.39     61.38 o 
   8  11  25        1.10       72.19     66.44 o 
   1  12  25      842.87     1166.19     69.05 o 
   3  12  25      569.70      525.30     57.33 o 
   5  12  25      162.32      145.99     52.35 o 
   2  13  25        0.22      -39.92     39.92 o 
   4  13  25       46.38       30.83     47.65 o 
   1   1  26    32335.21    31191.36    470.66 o 
   0   2  26     3725.17     3738.82    120.48 o 
   1   3  26    47180.33    46669.76    401.39 o 
   3   3  26    55972.46    56663.80    662.36 o 
   0   4  26       56.06       58.11     38.29 o 
   2   4  26      142.05      190.76     31.33 o 
   1   5  26    27656.38    26889.21    270.39 o 
   3   5  26    31606.38    30753.86    298.41 o 
   5   5  26    61257.51    63100.06    727.82 o 
   0   6  26      162.88      198.21     45.34 o 
   2   6  26      201.76      186.04     31.69 o 
   4   6  26      137.97       98.87     29.59 o 
   1   7  26    36381.53    34241.19    324.02 o 
   3   7  26    40208.90    38984.66    357.15 o 
   5   7  26    31452.91    29143.02    312.05 o 
   7   7  26    30061.28    29249.59    487.71 o 
   0   8  26     1287.13     1274.79     84.75 o 
   2   8  26        4.99      -13.57     26.06 o 
   4   8  26      158.19       86.63     32.21 o 
   6   8  26      332.68      489.09     47.35 o 
   1   9  26    39146.04    40337.07    369.77 o 
   3   9  26    41780.63    42239.10    440.61 o 
   5   9  26    71727.18    77199.86    684.48 o 
   7   9  26    32793.38    32019.51    436.48 o 
   9   9  26    58334.12    63115.31   1099.66 o 
   0  10  26      809.12      716.59     68.57 o 
   2  10  26        3.06      -27.08     29.67 o 
   4  10  26       70.24       84.42     36.63 o 
   6  10  26       13.03       33.66     43.72 o 
   1  11  26    26656.86    25444.81    300.41 o 
   3  11  26    44612.91    47932.38    495.73 o 
   5  11  26    23968.27    21614.63    321.39 o 
   0  12  26      164.27      221.30     61.84 o 
   2  12  26     1587.63     1582.85     82.88 o 
   4  12  26      846.25     1268.85     86.21 o 
   1   2  27       17.74       24.64     26.71 o 
   2   3  27      307.79      262.76     33.46 o 
   1   4  27     2725.64     2660.94     74.79 o 
   3   4  27      722.07      876.30     50.32 o 
   2   5  27     1009.18     1059.96     55.77 o 
   4   5  27      163.25      235.43     33.94 o 
   1   6  27        2.59        7.20     26.46 o 
   3   6  27       28.62       91.46     28.44 o 
   5   6  27     1117.14     1173.55     58.66 o 
   2   7  27        1.78       16.99     27.30 o 
   4   7  27      137.85       61.94     30.84 o 
   6   7  27     2062.09     2408.90     79.76 o 
   1   8  27     2509.87     2848.53     79.42 o 
   3   8  27     1787.95     2167.64     73.40 o 
   5   8  27       92.73       92.58     35.22 o 
   7   8  27      289.89      366.08     55.25 o 
   2   9  27      152.66      213.17     34.81 o 
   4   9  27      290.73      461.32     47.11 o 
   6   9  27     1017.30     1084.73     78.71 o 
   1  10  27       10.05       29.34     31.72 o 
   3  10  27       93.30      150.28     39.82 o 
   5  10  27     1397.92     1485.40     89.30 o 
   2  11  27        2.36        6.62     35.97 o 
   4  11  27       41.01       25.25     47.19 o 
   0   0  28   182841.33   189849.06   3754.52 o 
   0   2  28    82798.98    78241.69    871.24 o 
   2   2  28    96569.39    94863.26   1096.91 o 
   1   3  28        4.25      -19.52     28.38 o 
   0   4  28   116949.33   119734.91   1251.39 o 
   2   4  28    45639.23    42476.96    397.95 o 
   4   4  28    80408.17    78131.00    877.85 o 
   1   5  28     4313.20     4331.62     97.09 o 
   3   5  28     1090.97     1271.25     59.76 o 
   0   6  28    78233.76    78008.65   1014.92 o 
   2   6  28    70861.07    69438.34    565.28 o 
   4   6  28    54126.75    53438.28    477.12 o 
   6   6  28    60660.14    57029.51    738.55 o 
   1   7  28     1749.21     1850.61     70.08 o 
   3   7  28      942.17      998.37     57.12 o 
   5   7  28        1.87       54.50     33.58 o 
   0   8  28    88452.60    89706.77    989.85 o 
   2   8  28    48144.36    46310.25    445.58 o 
   4   8  28    65780.63    63698.18    570.41 o 
   6   8  28    44318.36    44148.45    472.65 o 
   1   9  28        0.01       -7.17     31.97 o 
   3   9  28       36.79       68.58     35.93 o 
   5   9  28       67.26       41.73     41.29 o 
   0  10  28    65010.83    65061.64    923.38 o 
   2  10  28    62735.11    63432.97    592.37 o 
   1   2  29      115.64       53.31     30.26 o 
   2   3  29      167.90      149.67     32.11 o 
   1   4  29      332.72      299.77     37.58 o 
   3   4  29       37.54       16.31     29.10 o 
   2   5  29        9.94       13.77     28.19 o 
   4   5  29      319.63      296.24     38.20 o 
   1   6  29      183.11      107.32     31.63 o 
   3   6  29      113.13       75.40     32.37 o 
   5   6  29     1379.27     1431.00     72.27 o 
   2   7  29        2.28      -12.85     29.41 o 
   4   7  29      552.75      652.91     52.60 o 
   6   7  29     1733.72     1821.12     77.85 o 
   1   8  29     3577.12     3857.10     96.45 o 
   3   8  29      233.54      279.01     42.71 o 
   2   9  29       15.90       29.58     35.92 o 
   1   1  30    36404.72    35040.87    483.08 o 
   0   2  30     1279.45     1479.97     94.38 o 
   1   3  30    19770.19    17836.72    219.50 o 
   3   3  30    16823.16    14137.72    312.76 o 
   0   4  30     1925.16     2171.18    107.48 o 
   2   4  30     2906.41     3017.69     85.76 o 
   1   5  30    39963.76    39663.79    376.59 o 
   3   5  30    27538.72    25796.24    280.83 o 
   5   5  30    37141.96    38213.12    602.57 o 
   0   6  30     1152.62     1028.92     85.46 o 
   2   6  30      467.38      480.43     46.77 o 
   4   6  30       49.44       24.23     35.03 o 
   1   7  30    48763.32    51432.84    490.80 o 
   3   7  30    54347.20    58634.50    561.69 o 
   1   2  31      191.67      251.38     39.77 o 
   2   3  31     2365.18     2549.14     81.38 o 
   1   4  31       65.13       23.27     33.24 o 
   3   4  31      125.36       54.38     35.09 o 
   2   5  31      278.47      179.14     38.96 o 
   0   0  32    85867.22    90306.22   3879.73 o 
   0   2  32    44822.39    39934.78    602.92 o 
                                                 
